# Supplementary material for: Modeling a hot, dry future: Substantial range reductions in suitable environment projected under climate change for a semiarid riparian predator guild
Source: PLoS One. 2024 May 6;19(5):e0302981. doi: 10.1371/journal.pone.0302981 (PMC11073737; doi:10.1371/journal.pone.0302981)
Supplement: S1 Dataset — Sheets included represent 1) metadata descriptions; 2) refined occurrence records, excluding rare species; 3) ensemble SDM evaluation scores and environmental variable importance scores per species; and 4) suitable environment range change output from ensemble species distribution modeling per species. (XLSX) [file pone.0302981.s006.xlsx]

## Sheet: Metadata
Supplementary data for "Modeling a hot, dry future: substantial range reductions in suitable environment projected under climate change for a semiarid riparian predator guild" by Blais and Koprowski
---
Header	Description
sheet = THAM.df {export sheet as csv for use with code}
species	Thamnophis gartersnakes: THCY = Thamnophis cyrtopsis; THEL = T. elegans; THEQ = T. eques; THMA = T. marcianus; THRU = T. rufipunctatus {red font = excluded sensitive species listed under Endangered Species Act}
ddlat	latitude in decimal degrees
ddlon	longitude in decimal degrees
period	record time period: a = pre-1940; b = 1940-1979; c = 1980-present (2021)
dmy	date-month-year of occurrence as reported
year	occurrence year
JulianDOY	occurrence day-of-year
county	county of occurrence as reported
locality	description of locality as reported, if applicable
source	source of data: GBIF = Global Biodiversity Information Facility (includes iNaturalist records); Vertnet = Vertnet.org (includes museum records)
gbifID	is GBIF record number, if applicable
sheet = THAM_EM_eval {export sheet as csv for use with code}
species	Thamnophis gartersnakes: THCY = Thamnophis cyrtopsis; THEL = T. elegans; THEQ = T. eques; THMA = T. marcianus; THRU = T. rufipunctatus
EM_algo	Ensemble algorithm: ca = committee averaging; wmean = weighted mean | all ensembles built from 3 single algorithms, GAM, GBM, RF {see biomod2 package https://cran.r-project.org/package=biomod2}
met	Evaluation metric: ROC = relative operating characteristic ; TSS = true skill statistic {see biomod2 package https://cran.r-project.org/package=biomod2}
sens	Sensitivity score (true positivity rate; out of 1)
spec	Specicivity score (true negative rate; out of 1)
cal	Calibration score (out of 1)
name	model which was evaluated; naming scheme is identifier
var	Environmental variable: Elevation and bioclimatic variables at 30 arcsec resolution {see https://www.worldclim.org/data/worldclim21.html}
var.imp	Variable Importance Score (out of 1) {see biomod2 package https://cran.r-project.org/package=biomod2}
sheet = THAM_scen_eval {export sheet as csv for use with code}
Period	time period of SDM modeling or projection: Current (i.e., present-time) = 1980–2021; 2050 = near future (i.e., median year of 2041–2060 projection); 2090 = distant future (i.e., median year of 2081–2100 projection)
GCM	Global Climate Model: HAD = HadGEM3-GC31-LL; MPI = MPI-ESM1-2-LR; MRI = MRI-ESM2-0
SSP	Shared Socio-economic Pathways: SSP126 (i.e., progressive action towards sustainable development to limit ca. +1.8 °C by 2100); SSP585 (high emission projections, ca. +4.4 °C by 2100, i.e., status quo trajectory of continued societal and energy practices)
Per.SSP	SSP by time period
Species	Thamnophis gartersnakes: THCY = Thamnophis cyrtopsis; THEL = T. elegans; THEQ = T. eques; THMA = T. marcianus; THRU = T. rufipunctatus
EMalgo	Ensemble algortithm: ca = committee averaging; wmean = weighted means [see https://cran.r-project.org/package=biomod2 for details)
Loss	represents the number of pixels predicted to be lost by the given species., i.e., predicted contraction. {output from biomod2 package https://cran.r-project.org/package=biomod2}
Stable0	is the number of pixels which are not currently occupied by the given species and not predicted to be, i.e., unsuitable. {output from biomod2 package https://cran.r-project.org/package=biomod2}
Stable1	represents the number of pixels currently occupied by the given species, and predicted to remain occupied into the future., i.e., stable. {output from biomod2 package https://cran.r-project.org/package=biomod2}
Gain	represents the number of pixels which are currently not occupied by the given species but predicted to be into the future., i.e., predicted expansion. {output from biomod2 package https://cran.r-project.org/package=biomod2}
PercLoss	corresponds to the percentage of currently occupied sites to be lost (Loss/(Loss+Stable1). {output from biomod2 package https://cran.r-project.org/package=biomod2}
PercGain	corresponds to the percentage of new sites considering the species' current distribution size (Gain/(Loss+Stable1). {output from biomod2 package https://cran.r-project.org/package=biomod2}
SpeciesRangeChange	it is the overall projection outcome, equal to PercGain-PercLoss. It does not assess for any migration shifts as it strictly compares the range sizes between current and future states. {output from biomod2 package https://cran.r-project.org/package=biomod2}
CurrentRangeSize	represents the modelled current range size (number of pixels occupied) of the given species. {output from biomod2 package https://cran.r-project.org/package=biomod2}
FutureRangeSize.NoDisp	represents the future modelled range size assuming no migration of the given species. {output from biomod2 package https://cran.r-project.org/package=biomod2}
FutureRangeSize.FullDisp	represents the future modelled range size assuming migration of the given species (depending on the datasets given in input, if Migration has been used or not). {output from biomod2 package https://cran.r-project.org/package=biomod2}

## Sheet: THAM.df
species	ddlat	ddlon	period	dmy	year	JulianDOY	county	locality	source	gbifID
THMA	31.6307	-109.198	a	20-Jun-1818	1818	171	Cochise	15-20 mi S of Rodeo on U.S. Hwy. 80	Vertnet	Vertnet
THCY	33.7903	-109.989	a	1-Aug-1873	1873	213	Navajo	Apache (= Camp Apache, = Fort Apache)	Vertnet	Vertnet
THEL	35.3408	-111.683	a	2-Oct-1889	1889	276	NA	San Francisco Mountain	GBIF	1317867164
THCY	31.5787	-110.303	a	19-Jul-1893	1893	200	Cochise	Fort Huachuca	Vertnet	Vertnet
THCY	31.5787	-110.303	a	25-Jul-1893	1893	206	Cochise	Fort Huachuca	Vertnet	Vertnet
THEL	33.9198	-109.309	a	1915-06-20	1915	171	Apache	White Mountains, Marsh Lake	Vertnet	Vertnet
THCY	33.5333	-111.306	a	1916-06-08	1916	160	Maricopa	Tonto National Forest, Fish Creek	Vertnet	Vertnet
THEL	36.1588	-109.46	a	1917-08-20	1917	232	Apache	Canyon del Muerto, near upper end	Vertnet	Vertnet
THEL	36.3196	-109.127	a	1917-08-20	1917	232	Apache	Tunitcha Mountains, Spruce Brook	Vertnet	Vertnet
THCY	31.9339	-109.319	a	1919-06-25	1919	176	Cochise	S Fork Pinery Canyon, Chiricahua Mts.	Vertnet	Vertnet
THCY	31.9588	-109.314	a	1919-07-21	1919	202	Cochise	floor Pinery Canyon, Chiricahua Mts.	Vertnet	Vertnet
THCY	32.0556	-109.373	a	1919-08-31	1919	243	Cochise	mouth of W Whitetail Canyon, Chiricahua Mts.	Vertnet	Vertnet
THCY	32.0556	-109.373	a	1919-09-01	1919	244	Cochise	mouth of W Whitetail Canyon, Chiricahua Mts.	Vertnet	Vertnet
THCY	31.9588	-109.314	a	1921-07-11	1921	192	Cochise	Pinery Canyon, Chiricahua Mts.	Vertnet	Vertnet
THCY	31.75	-110.842	a	1923-07-26	1923	207	Pima	Santa Rita Mountains, Stone Cabin Canyon (= Florida Canyon)	Vertnet	Vertnet
THEL	36.3196	-109.127	a	1927-06-24	1927	175	Apache	Tunitcha Mountains	Vertnet	Vertnet
THCY	32.3224	-110.81	a	1928-03-29	1928	89	Pima	SANTA CATALINA MOUNTAINS, SABINO CANYON	Vertnet	Vertnet
THCY	32.3224	-110.81	a	1928-04-01	1928	92	Pima	SANTA CATALINA MOUNTAINS, SABINO CANYON	Vertnet	Vertnet
THCY	34.9549	-111.753	a	1929-06-24	1929	175	Coconino	Oak Creek	Vertnet	Vertnet
THCY	31.6127	-111.04	a	1930-08-10	1930	222	Santa Cruz	Tubac	Vertnet	Vertnet
THMA	31.6127	-111.04	a	1930-08-10	1930	222	Santa Cruz	Tubac	Vertnet	Vertnet
THMA	31.6127	-111.04	a	1930-08-11	1930	223	Santa Cruz	Tubac	Vertnet	Vertnet
THEL	34.5059	-109.361	a	1931-08-01	1931	213	Apache	St Johns, Udall Ranch	Vertnet	Vertnet
THEL	35.2067	-109.523	a	1931-08-01	1931	213	Apache	Little Colorado River	Vertnet	Vertnet
THEL	34.9081	-111.458	a	1931-08-17	1931	229	Coconino	Morman Lake	Vertnet	Vertnet
THCY	34.4352	-112.765	a	1931-08-21	1931	233	Yavapai	Kirtland Creek	Vertnet	Vertnet
THCY	32.3582	-110.778	a	1934-07-02	1934	183	Pima	Sabino Canyon	Vertnet	Vertnet
THEL	33.8178	-109.3	a	1936-06-25	1936	177	Apache	Diamond Rock Lodge; White Mts.	Vertnet	Vertnet
THEL	33.8108	-110.922	a	1937-06-20	1937	171	Gila	Roosevelt Reservoir, 5 mi E of Parker Creek, S Fork of Workman Creek, 0.5 mi S of Peterson's Ranch, top of Sierra Ancha	Vertnet	Vertnet
THCY	32.277	-109.659	a	1937-07-11	1937	192	Cochise	Dos Cabezas Mountains, California Gulch	Vertnet	Vertnet
THEL	35.0686	-112.029	a	1937-07-29	1937	210	Coconino	Near J. D. Dam; Williams; 2 mi N of	Vertnet	Vertnet
THEL	35.1507	-112.184	a	1937-07-29	1937	210	Coconino	Williams; near, Coleman Lake	Vertnet	Vertnet
THEL	33.83	-110.98	a	1937-08-11	1937	223	Gila	Roosevelt Reservoir, 3 mi NW of Parker Creek, Rose Creek near Weiver's Ranch	Vertnet	Vertnet
THCY	31.3927	-110.356	b	1940-06-17	1940	169	Cochise	HUACHUCA MOUNTAINS, BEAR CANYON	Vertnet	Vertnet
THCY	34.3692	-112.665	b	1941-06-03	1941	154	Yavapai	Kirtland Junction	Vertnet	Vertnet
THEL	34.1611	-109.98	b	1942-07-09	1942	190	Navajo	Lake O' Woods, Lakeside	Vertnet	Vertnet
THCY	32.328	-110.801	b	1943-07-13	1943	194	Pima	Upper Sabino Creek, near Tucson	Vertnet	Vertnet
THEL	34.9462	-111.753	b	1943-08-09	1943	221	Coconino	Sedona; Oak Creek 7 mi N of	Vertnet	Vertnet
THEL	35.0648	-109.778	b	1944-07-22	1944	204	Apache	Petrified Forest National Park, headquarters of	Vertnet	Vertnet
THEL	36.243	-111.992	b	1947-07-18	1947	199	Coconino	Greenland Lake, 8400', N. Rim, Grand Canyon	Vertnet	Vertnet
THEL	36.1994	-112.054	b	1947-07-18	1947	199	Coconino	Administration Bldg., North Rim, Grand Can. Nat. Park	Vertnet	Vertnet
THEL	35.0416	-111.46	b	1949-06-10	1949	161	Coconino	Flagstaff; S of, Lake Mary	Vertnet	Vertnet
THEL	36.2569	-112.002	b	1949-07-08	1949	189	Coconino	Upper Neal Spring, 8715', N. Rim, Grand Canyon	Vertnet	Vertnet
THCY	31.3887	-111.092	b	1949-07-16	1949	197	Santa Cruz	Pena Blanca Spring	Vertnet	Vertnet
THCY	31.3887	-111.092	b	1949-07-17	1949	198	Santa Cruz	Pena Blanca Spring	Vertnet	Vertnet
THCY	31.3989	-111.08	b	1949-07-17	1949	198	Santa Cruz	1 mi NE (by air) Pena Blanca Spring	Vertnet	Vertnet
THCY	31.3887	-111.092	b	1949-07-19	1949	200	Santa Cruz	Pena Blanca Spring	Vertnet	Vertnet
THCY	31.8334	-110.853	b	1949-07-21	1949	202	Pima	headquarters Santa Rita Experimental Range, Santa Rita Mts.	Vertnet	Vertnet
THMA	31.5568	-110.295	b	1949-07-21	1949	202	Cochise	Fry	Vertnet	Vertnet
THEL	33.8342	-110.978	b	1949-07-25	1949	206	Gila	Rose Creek Lodge, Headwaters Rose Creek	Vertnet	Vertnet
THEL	35.1086	-111.722	b	1949-07-28	1949	209	Coconino	8 mi SSW Flagstaff, U.S. Alt. 89	Vertnet	Vertnet
THCY	31.3887	-111.092	b	1949-08-12	1949	224	Santa Cruz	Pena Blanca Spring	Vertnet	Vertnet
THEL	35.1085	-111.586	b	1950-07-10	1950	191	Coconino	NW corner Mary's Lake, ca 8 mi SE Flagstaff	Vertnet	Vertnet
THCY	31.3827	-111.125	b	1950-08-23	1950	235	Santa Cruz	Alamo Canyon, 2.5 mi SW of Pena Blanca Camp, Pajarito Mts.	Vertnet	Vertnet
THCY	31.4272	-111.195	b	1950-08-24	1950	236	Santa Cruz	Sycamore Canyon, Pajarito Mts.	Vertnet	Vertnet
THMA	32.2846	-110.944	b	1950-10-16	1950	289	Pima	Rillito River Bridge at Campbell Ave., N of Tucson	Vertnet	Vertnet
THEL	35.1085	-111.586	b	1952-07-12	1952	194	Coconino	NW corner Lake Mary, ca 8 mi SE Flagstaff	Vertnet	Vertnet
THCY	34.9364	-111.744	b	1953-06-25	1953	176	Coconino	Manzanita Camp, Oak Creek Canyon	Vertnet	Vertnet
THEL	35.1085	-111.586	b	1953-07-28	1953	209	Coconino	NW corner Lake Mary	Vertnet	Vertnet
THCY	31.874	-109.182	b	1956-07-20	1956	202	Cochise	0.8 mi up S Fork Cave Creek Rd. from Portal to AMNH Southwestern Research Station of the AMNH, Chiricahua Mts.	Vertnet	Vertnet
THMA	32.2505	-110.997	b	1957-07-09	1957	190	Pima	vic of Tucson, Grant Rd at Santa Cruz River Bridge	Vertnet	Vertnet
THEL	35.2494	-112.297	b	1957-07-30	1957	211	Coconino	7 c Bar guest Ranch (6 mi. W. of Williams)	Vertnet	Vertnet
THCY	31.8826	-109.204	b	1957-08-30	1957	242	Cochise	Chiricahua Mountains, AMNH Southwestern Research Station	Vertnet	Vertnet
THEL	34.9081	-111.458	b	1958-08-15	1958	227	Coconino	S.E. of Flagstaff, Mormon Lake	Vertnet	Vertnet
THEL	34.0727	-109.854	b	1959-07-08	1959	189	Apache	near McNary	Vertnet	Vertnet
THEL	34.4016	-111.158	b	1959-08-01	1959	213	Coconino	Coconino National Forest, Myrtle Lake	Vertnet	Vertnet
THEL	34.4304	-111.226	b	1959-08-01	1959	213	Coconino	Coconino National Forest, Dude Lake	Vertnet	Vertnet
THMA	32.2329	-110.842	b	1960-06-05	1960	157	Pima	7032 E Hawthorne, Tucson	Vertnet	Vertnet
THMA	32.2348	-110.844	b	1960-06-19	1960	171	Pima	6941 E 1st St, Tucson	Vertnet	Vertnet
THEL	36.0994	-112.057	b	1960-07-04	1960	186	Coconino	Clear Creek Canyon	Vertnet	Vertnet
THMA	32.2348	-110.844	b	1960-07-17	1960	199	Pima	6941 E 1st St Tucson	Vertnet	Vertnet
THEL	36.0822	-112.036	b	1960-08-25	1960	238	NA	CLEAR CREEK 13 MI W OF CHEVELON	GBIF	1987146390
THEL	34.4999	-109.372	b	1960-10-06	1960	280	Apache	near St. Johns	Vertnet	Vertnet
THMA	33.505	-112.082	b	1961-01-25	1961	25	Maricopa	644 W Coolidge, Phoenix	Vertnet	Vertnet
THEL	35.1506	-111.599	b	1962-04-21	1962	111	NA	LAKE MARY 5 MI SE OF FLAGSTAFF	GBIF	1987202595
THEL	34.0605	-109.806	b	1962-06-10	1962	161	Apache	Williams Cr. Net Fish Hatchery, 6400'	Vertnet	Vertnet
THMA	31.8826	-109.204	b	1962-08-03	1962	215	Cochise	AMNH Southwestern Research Station	Vertnet	Vertnet
THCY	33.5589	-111.668	b	1963-07-17	1963	198	Maricopa	Verde River, 1 mi above junction Salt River	Vertnet	Vertnet
THMA	31.5254	-110.779	b	1963-07-21	1963	202	Santa Cruz	mouth of Temporal Canyon, 0.25 mi N Patagonia	Vertnet	Vertnet
THCY	32.3224	-110.81	b	1963-09-20	1963	263	Pima	Sabino Canyon	Vertnet	Vertnet
THEL	35.0803	-111.533	b	1963-10-24	1963	297	NA	LAKE MARY	GBIF	1987064499
THMA	31.5472	-109.661	b	1964-07-09	1964	191	Cochise	ON USHY 666, 3.7 MI. S & 1.8 MI. E MCNEAL (31 DEG 32'50N, 109 DEG 39'45"W) CA. 4180 FT"	Vertnet	Vertnet
THEL	33.8417	-109.769	b	1964-08-23	1964	236	Apache	11 MI. SE INDIAN PINE (NAVAJO CO), CA. 5 MI. FROM HAWLEY LAKE, NORTH FORK WHITE RIVER 7100 FT	Vertnet	Vertnet
THMA	31.3372	-109.279	b	1965-04-08	1965	98	Cochise	SLAUGHTER RANCH, 18 MI E OF DOUGLAS	Vertnet	Vertnet
THCY	34.54	-113.44	b	1965-07-17	1965	198	Mohave	BURRO CREEK AT AZ 93	Vertnet	Vertnet
THCY	33.968	-111.865	b	1965-09-07	1965	250	Maricopa	CAVE CREEK, 0.5 MI S OF 7-SPRINGS CAMP	Vertnet	Vertnet
THCY	31.9518	-111.622	b	1965-09-09	1965	252	Pima	jct of Kitt Peak Rd to flood Control Dam, Baboquivari Mts	Vertnet	Vertnet
THEL	34.323	-110.919	b	1965-09-14	1965	257	Coconino	CHEVOLON CREEK, 1/2 MI BELOW WOODS CANYON LAKE	Vertnet	Vertnet
THCY	33.54	-111.66	b	1965-10-23	1965	296	Maricopa	JUNCTION VERDE AND SALT RIVERS	Vertnet	Vertnet
THCY	33.831	-111.967	b	1965-11-05	1965	309	Maricopa	CAVE CREEK	Vertnet	Vertnet
THMA	32.2804	-110.94	b	1966-11-01	1966	305	Pima	0.25 mi E of 4040 N Campbell Ave, Tucson	Vertnet	Vertnet
THCY	32.2583	-110.65	b	1967-03-18	1967	77	Pima	Latitude 32 deg. 15.5 min N, 110 deg. 39 min W, 3400 ft.	Vertnet	Vertnet
THMA	32.0029	-109.762	b	1967-08-27	1967	239	Cochise	Kansas Settlement Rd, 13.4 mi S jct AS186	Vertnet	Vertnet
THCY	33.6947	-111.539	b	1968-05-21	1968	142	Maricopa	SYCAMORE CREEK, WEST SLOPE SUGARLOAF MOUNTAIN	Vertnet	Vertnet
THCY	32.839	-109.915	b	1968-05-26	1968	147	Graham	LEFTHAND CANYON, EAST SLOPE GRAHAM MOUNTAINS	Vertnet	Vertnet
THMA	32.7104	-109.708	b	1968-05-27	1968	148	Graham	1 MI S OF SWIFT TRAIL JUNCTION ON US 666	Vertnet	Vertnet
THEL	34.07	-109.85	b	1968-08-03	1968	216	Apache	MCNARY	Vertnet	Vertnet
THMA	31.5504	-109.272	b	1968-08-21	1968	234	Cochise	13 mi. SW (by US 80) Apache	Vertnet	Vertnet
THMA	31.4383	-110.165	b	1968-09-10	1968	254	Cochise	Hiway 92; about 7 mi. E. Huachuca Mts.; Hereford Rd.	Vertnet	Vertnet
THCY	34.7701	-112.043	b	1969-05-06	1969	126	Yavapai	CLARKDALE	Vertnet	Vertnet
THCY	31.4271	-111.194	b	1969-06-14	1969	165	Santa Cruz	SYCAMORE CANYON, 5.4 MI E OF RUBY	Vertnet	Vertnet
THCY	34.8787	-111.749	b	1969-07-29	1969	210	Coconino	Oak Ck. Cyn, 1 mi. NE Sedona	Vertnet	Vertnet
THCY	32.6989	-109.788	b	1969-08-08	1969	220	Graham	MARIJILDA CANYON, EAST SLOPE OF GRAHAM MOUNTAINS	Vertnet	Vertnet
THCY	33.61	-109.1	b	1969-08-09	1969	221	Greenlee	BLUE RIVER AT BLUE	Vertnet	Vertnet
THEL	33.61	-109.1	b	1969-08-09	1969	221	Greenlee	BLUE RIVER AT BLUE	Vertnet	Vertnet
THCY	32.6989	-109.788	b	1969-08-09	1969	221	Graham	GRAHAM MOUNTAINS, MARIJILDA CANYON	Vertnet	Vertnet
THEL	34.33	-110.94	b	1969-08-09	1969	221	Coconino	WOODS CANYON RESERVOIR, EAST OF PAYSON	Vertnet	Vertnet
THCY	33.7801	-110.971	b	1969-08-16	1969	228	Gila	SIERRA ANCHA EXPERIMENTAL FOREST, 1.5 MI S OF HEADQUARTERS	Vertnet	Vertnet
THCY	33.7972	-110.969	b	1970-08-07	1970	219	Gila	SIERRA ANCHA EXPERIMENTAL FOREST, UPPER PARKER CREEK DAM	Vertnet	Vertnet
THEL	36.2733	-109.205	b	1970-08-11	1970	223	Apache	Canyon de Chelly Nat Mon, upper Canyon del Muerto below Tsaile Lake Dam, T 6N, R7W, Sec 2, 7000 ft.	Vertnet	Vertnet
THEL	36.1467	-109.538	b	1970-08-16	1970	228	Apache	Canyon de Chelly Nat Mon, residence area,T5N, R10W, Sec 22, 5550 ft.	Vertnet	Vertnet
THMA	31.5021	-109.636	b	1970-08-22	1970	234	Cochise	Hwy. 666, 11.3 mi N junction Hwy. 80	Vertnet	Vertnet
THMA	31.5179	-109.644	b	1970-08-22	1970	234	Cochise	Hwy. 666, 12.5 mi N junction Hwy. 80	Vertnet	Vertnet
THEL	36.155	-109.438	b	1970-08-27	1970	239	Apache	Canyon de Chelly Nat Mon, jct Canyon del Muerto & Canyon de Chelly, 5750 ft el.,	Vertnet	Vertnet
THCY	34.7328	-111.978	b	1970-09-20	1970	263	Yavapai	Jct. US Hwy. 89A and Cornville Rd	Vertnet	Vertnet
THCY	31.49	-111.27	b	1971-03-27	1971	86	Santa Cruz	RUBY	Vertnet	Vertnet
THMA	32.2355	-110.773	b	1971-05-12	1971	132	Pima	jct Speedway & Houghton Rd.	Vertnet	Vertnet
THCY	33.8387	-110.559	b	1971-06-25	1971	176	Navajo	Arizona: Intersection of Cibecue Creek & Salt River, Navajo	Vertnet	Vertnet
THCY	31.3654	-110.774	b	1972-07-21	1972	203	Santa Cruz	Pajoritos Mts. : Sycamore Canon	Vertnet	Vertnet
THCY	31.4064	-111.2	b	1972-07-21	1972	203	Santa Cruz	Pajarito Mountains, Sycamore Canyon 14 mi. W(airline) Nogales.	Vertnet	Vertnet
THEL	35.1166	-112.013	b	1972-09-07	1972	251	NA	WHITE HORSE LAKE 8 MI SW OF WILLIAMS	GBIF	1987030947
THCY	32.1442	-110.477	b	1973-06-07	1973	158	Cochise	Happy Valley, Mescal Road, 15.1 miles N (by road) of junction with Interstate Highway 10	GBIF	2234832693
THEL	34.5088	-109.435	b	1973-06-10	1973	161	Apache	4.3 mi (Hwy 180) W Saint Johns	Vertnet	Vertnet
THEL	34.6142	-109.318	b	1973-07-11	1973	192	Apache	ca 8.1 mi (rd) N jct Hwy 666 & Little Colorado River near St. Johns	Vertnet	Vertnet
THCY	34.9367	-110.295	b	1973-07-30	1973	211	Navajo	NEAR JOSEPH CITY, CHOLLA LAKE RECREATION AREA	Vertnet	Vertnet
THCY	33.658	-111.669	b	1974-07-23	1974	204	Maricopa	Verde R, 2.5-3 mi. S. jct of Verde R. & Pinnacle Pk. Rd.	Vertnet	Vertnet
THMA	33.5663	-111.673	b	1974-08-07	1974	219	Maricopa	Scottsdale, NE of, on Ft. McDowell Road, S of Arizona Route 87	Vertnet	Vertnet
THMA	33.6181	-111.67	b	1974-08-13	1974	225	Maricopa	Scottsdale, NE of, N of Arizona Route 87, Ft. McDowell Indian Reservation	Vertnet	Vertnet
THEL	34.9549	-111.753	b	1974-10-09	1974	282	Coconino	S OF FLAGSTAFF, OAK CREEK CANYON, CA. 5 MI. S OF VIEWPOINT OVER OAK CREEK	Vertnet	Vertnet
THEL	34.9298	-110.283	b	1975-03-23	1975	82	NA	CHOLLA LAKE	GBIF	1987036896
THMA	33.5788	-111.677	b	1975-05-04	1975	124	Maricopa	Scottsdale, NE of, ca. 500 yards S of Beeline Highway (Arizona Route 87), on Ft. McDowell Road	Vertnet	Vertnet
THMA	31.9967	-109.763	b	1975-05-15	1975	135	Cochise	Kansas Settlement, 3.8 mi S of, 13.8 mi SW of junction of Kansas Settlement Road and AZ Route 186	Vertnet	Vertnet
THCY	33.6352	-111.663	b	1975-06-13	1975	164	Maricopa	Sycamore Wash, above W. Verde R.	Vertnet	Vertnet
THMA	32.01	-109.763	b	1975-07-09	1975	190	Cochise	Willcox, SE of, 7.2 mi N of junction of US Route 666 and Kansas Settlement Road, on Kansas Settlement Road	Vertnet	Vertnet
THMA	32.0203	-109.763	b	1975-07-09	1975	190	Cochise	Willcox, SE of, 7.9 mi N of junction of US Route 666 and Kansas Settlement Road, on Kansas Settlement Road.	Vertnet	Vertnet
THMA	32.0608	-109.763	b	1975-07-09	1975	190	Cochise	Willcox, SE of, 10.7 mi N of junction of US Route 666 and Kansas Settlement Road, on Kansas Settlement Road	Vertnet	Vertnet
THMA	32.0186	-109.763	b	1975-07-10	1975	191	Cochise	Willcox, SE of, 7.8 mi N of junction of US Route 666 and Kansas Settlement Road, on Kansas Settlement Road.	Vertnet	Vertnet
THMA	32.0303	-109.763	b	1975-07-10	1975	191	Cochise	Willcox, SE of, 8.6 mi N of junction of US Route 666 and Kansas Settlement Road, on Kansas Settlement Road	Vertnet	Vertnet
THMA	32.1447	-109.756	b	1975-07-10	1975	191	Cochise	Willcox, SE of, 16.6 mi N of junction of US Route 666 and Kansas Settlement Road, on Kansas Settlement Road	Vertnet	Vertnet
THCY	33.7003	-111.656	b	1975-07-29	1975	210	Maricopa	Verde R., jct W/ Pinnacle PK. Rd.	Vertnet	Vertnet
THMA	32.0444	-109.888	b	1975-08-03	1975	215	Cochise	Cochise, 6.5 mi SE of, 10.5 mi S of US Route 10, on US Route 666	Vertnet	Vertnet
THMA	32.1694	-109.946	b	1975-08-03	1975	215	Cochise	Cochise, 3.5 mi NE of, 0.5 mi S of US Route 10, on US Route 666	Vertnet	Vertnet
THMA	33.4582	-111.857	b	1975-09-04	1975	247	Maricopa	Mesa, 300 yds N of McKellups Road, on Alma School Road	Vertnet	Vertnet
THMA	32.0493	-109.762	b	1975-09-13	1975	256	Cochise	Willcox, SE of, 9.9 mi N of junction of US Route 666 and Kansas Settlement Road, on Kansas Settlement Road.	Vertnet	Vertnet
THCY	33.7911	-111.368	b	1976-05-03	1976	124	Maricopa	Scottsdale, ca. 30 mi NE of, 11 mi NE of Junction of Arizona Route 87 and Four Peaks Mountain Road, Klines Cabin Creek	Vertnet	Vertnet
THCY	31.7171	-110.877	b	1976-05-29	1976	150	Pima	Madera Canyon, Santa Rita Mts. at Forest Service Campground near Lodge	Vertnet	Vertnet
THMA	32.6761	-109.705	b	1976-06-05	1976	157	Graham	Safford, 11.1 mi S of, on US Highway 666	Vertnet	Vertnet
THMA	31.853	-109.049	b	1976-07-06	1976	188	Cochise	San Simon Valley, 1 mi. S of Portal Rd. on State Line Rd.	Vertnet	Vertnet
THCY	32.328	-110.801	b	1976-07-27	1976	209	Pima	Upper Sabino Canyon, W of Tucson	Vertnet	Vertnet
THCY	32.8934	-109.478	b	1977-06-26	1977	177	Graham	BONITA CREEK	Vertnet	Vertnet
THCY	31.4417	-111.187	b	1977-07-06	1977	187	Santa Cruz	Ruby, 4.6 mi SE of, on Arizona Route 289	Vertnet	Vertnet
THCY	34.4292	-113.311	b	1977-07-13	1977	194	Yavapai	McGregor Spring, 6 mi W of junction of Highway 939 and highway to Bagdad, Aquarius Plateau	Vertnet	Vertnet
THCY	33.1	-109.29	b	1977-07-21	1977	202	Greenlee	SAN FRANCISCO RIVER, EVANS POINT	Vertnet	Vertnet
THCY	32.93	-109.23	b	1977-07-21	1977	202	Greenlee	GILA RIVER, NORTH SIDE OF GILA RIVER BRIDGE	Vertnet	Vertnet
THCY	33.9964	-112.379	b	1978-05-19	1978	139	Yavapai	A D Wash, T8N R1W S32 NE 1/4 SE 1/4 SW 1/4	Vertnet	Vertnet
THCY	33.9844	-112.428	b	1978-05-19	1978	139	Yavapai	Castle Hot Springs, 3.5 mi W of, A. D Wash, T7N R2W Sec1 NW 1/4	Vertnet	Vertnet
THMA	32.65	-109.69	b	1978-05-29	1978	149	Graham	10.4 MI S OF SAFFORD ON US 666	Vertnet	Vertnet
THEL	34.9083	-111.463	b	1978-06-04	1978	155	Coconino	Mormon Lake	Vertnet	Vertnet
THCY	31.86	-109.18	b	1978-06-22	1978	173	Cochise	SOUTH FORK OF CAVE CREEK AT SECOND CROSSING ON TRAIL	Vertnet	Vertnet
THMA	31.87	-109.05	b	1978-07-12	1978	193	Cochise	STATE LINE	Vertnet	Vertnet
THCY	31.92	-109.12	b	1978-08-27	1978	239	Cochise	HERB MARTYR DAM	Vertnet	Vertnet
THCY	34.7749	-111.901	c	1980-06-12	1980	164	Yavapai	Lolomai Camp grounds, near Page Springs, [point estimated 4.05 air miles NNE Cornville]	Vertnet	Vertnet
THMA	33.2265	-112.765	c	1981-04-28	1981	118	NA	Gila Bend, 22.1 mi N of, on old U.S. Route 60, Gila River	GBIF	1320726325
THCY	32.3343	-110.693	c	1983-09-03	1983	246	Pima	10.2 mi NE of Tanque Verde Rd. on Catalina Hwy. (Mt. Lemmon Rd.)	Vertnet	Vertnet
THCY	31.4272	-111.195	c	1983-09-04	1983	247	Santa Cruz	Sycamore Canyon, Pajarito Mts.	Vertnet	Vertnet
THMA	31.6262	-109.205	c	1985-08-03	1985	215	Cochise	16 mi S Stateline Rd. on U.S. 80	Vertnet	Vertnet
THMA	31.6344	-109.191	c	1985-08-03	1985	215	Cochise	ca. 15 mi S Stateline Rd. on U.S. 80	Vertnet	Vertnet
THMA	31.6615	-109.153	c	1985-08-03	1985	215	Cochise	12 mi S Stateline Rd. on U.S. 80	Vertnet	Vertnet
THEL	34.4545	-111.397	c	1986-04-20	1986	110	Coconino	Baker Lake; Mogollon Rim Drive	Vertnet	Vertnet
THMA	31.6336	-109.19	c	1986-08-21	1986	233	NA	Hwy 80, 15 mi S of the New Mexico border	GBIF	1265420191
THCY	31.9142	-109.124	c	1987-08-02	1987	214	Cochise	Portal Rd., 1 mi E Portal	Vertnet	Vertnet
THMA	31.5678	-109.262	c	1987-09-04	1987	247	Cochise	Hwy. 80, 21.3 mi S State Line Rd.	Vertnet	Vertnet
THMA	31.579	-109.255	c	1987-09-04	1987	247	Cochise	Hwy. 80, 20.4 mi S State Line Rd.	Vertnet	Vertnet
THEL	33.8323	-109.102	c	1988-06-04	1988	156	Apache	San Francisco River at W end of Luna Lake	Vertnet	Vertnet
THMA	32.4974	-111.305	c	1988-06-10	1988	162	Pima	W SIDE OF TUCSON, DOR MARANA TRICO RD, 0.6 MI. S JCT WITH AIR PARK RD	Vertnet	Vertnet
THMA	33.5516	-112.421	c	1988-06-29	1988	181	Maricopa	Glendale, 0.3 mi E of Cotton Lane on Northern Ave., T3N, R2W, Sec 36	Vertnet	Vertnet
THMA	31.7982	-109.057	c	1988-08-03	1988	216	Cochise	Hwy. 80, 3 mi S Rodeo	Vertnet	Vertnet
THCY	31.9077	-109.109	c	1988-08-04	1988	217	Cochise	Portal Rd., 2.3 mi E Portal	Vertnet	Vertnet
THMA	31.5845	-109.249	c	1988-08-11	1988	224	Cochise	Hwy. 80, 19.9 mi SW state line	Vertnet	Vertnet
THMA	31.5613	-109.667	c	1988-08-14	1988	227	Cochise	Hwy. 666, 5-15 mi NNW Douglas	Vertnet	Vertnet
THCY	31.9142	-109.134	c	1988-10-07	1988	281	Cochise	0.5 mi E Portal on San Simon Rd.	Vertnet	Vertnet
THEL	34.41	-109.558	c	1989-06-02	1989	153	Apache	Malpais (Cave) Spring, SW1/4 of NE1/4 Sec 26, R26E, T12N, Concho, AZ 7.5 min quad, 6180 ft el.	Vertnet	Vertnet
THCY	34.5377	-113.45	c	1989-06-14	1989	165	Mohave	VIC. BURRO CREEK BLM CAMPGROUND (T14N, R11W, CENTER SEC.19) 600M	Vertnet	Vertnet
THCY	31.9242	-109.13	c	1989-06-29	1989	180	Cochise	1 mi N Portal on Foothills Rd.	Vertnet	Vertnet
THMA	31.7311	-109.104	c	1989-08-13	1989	225	Cochise	Hwy. 80, 6.4 mi SW State Line Rd.	Vertnet	Vertnet
THMA	31.6397	-109.179	c	1989-08-16	1989	228	Cochise	Hwy. 80, 14.2 mi SW State Line Rd.	Vertnet	Vertnet
THEL	34.41	-109.558	c	1989-08-18	1989	230	Apache	Mother (UAZ48307) from Malpais (Cave) Spring, 6180 ft, SW St Johns	Vertnet	Vertnet
THEL	34.41	-109.558	c	1989-09-11	1989	254	Apache	Mother (UAZ 48324) from Malpais (Cave) Spring, SW St Johns	Vertnet	Vertnet
THEL	34.41	-109.558	c	1989-09-15	1989	258	Apache	Mother (UAZ 48328) from Malapais (Cave) Spring, 6180 ft el., SW of St Johns,	Vertnet	Vertnet
THEL	35.8703	-111.945	c	1991-08-10	1991	222	Coconino	NA	Vertnet	Vertnet
THEL	35.8703	-111.945	c	1991-08-11	1991	223	Coconino	NA	Vertnet	Vertnet
THCY	31.8994	-109.095	c	1991-08-12	1991	224	Cochise	Portal Rd., 3 mi E Portal	Vertnet	Vertnet
THCY	31.927	-109.169	c	1991-08-19	1991	231	Cochise	Paradise Rd., ca. 2 mi NW Portal	Vertnet	Vertnet
THEL	34.7867	-111.519	c	1991-08-24	1991	236	Coconino	Happy Jack, ca. 6 mi (airline) E and 3 mi (airline) N of, Stoneman Lake; T16N R8E S8 NE 1/4, Coconino National Forest	Vertnet	Vertnet
THEL	34.7867	-111.519	c	1991-08-24	1991	236	Coconino	Happy Jack, ca. 3 mi (airline) E and 3 mi (airline) N of; T16N R8E S13 NE 1/4, Coconino National Forest	Vertnet	Vertnet
THEL	34.7867	-111.519	c	1991-08-25	1991	237	Coconino	Happy Jack, ca. 3 mi (airline) E and 3 mi (airline) N of; T16N R8E S13 NE 1/4, Coconino National Forest	Vertnet	Vertnet
THEL	34.9254	-111.464	c	1992-07-24	1992	206	Coconino	S.W.CORNER MORMON LK.,COCONINO CO.,AZ	Vertnet	Vertnet
THMA	33.0731	-113.012	c	1993-02-07	1993	38	Maricopa	Painted Rock Reservoir	Vertnet	Vertnet
THCY	31.4428	-110.412	c	1993-07-26	1993	207	Cochise	Little Scotia Canyon, Huachuca Mts.	Vertnet	Vertnet
THMA	31.6875	-109.134	c	1993-08-03	1993	215	Cochise	Hwy. 80, 9.9 mi SW State Line	Vertnet	Vertnet
THMA	33.407	-112.168	c	1994-06-15	1994	166	Maricopa	Salt River at 51st Avenue, 1005 ft el.	Vertnet	Vertnet
THCY	31.4766	-109.398	c	1995-07-16	1995	197	Cochise	DOR HWY 80, 10.85 RD MI. N JCT WITH 10TH STREET IN DOUGLAS	Vertnet	Vertnet
THEL	34.1456	-110.837	c	1997-04-17	1997	107	Gila	Bottle Spring, 6300 ft el.	Vertnet	Vertnet
THEL	34.1458	-110.838	c	1997-07-17	1997	198	NA	Bottle Spring	GBIF	3111180374
THMA	31.5938	-109.239	c	1998-07-31	1998	212	Cochise	Junction of Hwy. 80 and Rucker Canyon Rd., Chiricahua	Vertnet	Vertnet
THEL	34.2303	-109.315	c	1998-08-11	1998	223	Apache	Little Colorado R, 7 km (airline) NW Springerville	Vertnet	Vertnet
THMA	32.2365	-109.828	c	1998-09-12	1998	255	NA	Wilcox Golf Course	GBIF	1039456681
THEL	32.6575	-109.859	c	1999-08-11	1999	223	Graham	OFF STHY 366, 33 RD MI. W JCT WITH USHY 191, SHANNON CAMPGROUND, 9073 FT; PINALEO MTS	Vertnet	Vertnet
THCY	32.3125	-110.741	c	1999-11-01	1999	305	Pima	Santa Catalina Mts., Catalina Hwy at Soldier Canyon	Vertnet	Vertnet
THMA	32.324	-109.484	c	2000-07-12	2000	194	Cochise	0.5 mi N I-10 overpass on Apache Pass Rd	Vertnet	Vertnet
THCY	32.5444	-109.759	c	2000-07-14	2000	196	Graham	Gillespie Wash	Vertnet	Vertnet
THMA	31.9705	-109.834	c	2000-08-01	2000	214	Cochise	NA	Vertnet	Vertnet
THMA	31.9705	-109.834	c	2000-08-08	2000	221	Cochise	NA	Vertnet	Vertnet
THMA	31.6826	-109.138	c	2000-08-12	2000	225	Cochise	On Hwy 80 near town of Apache	Vertnet	Vertnet
THMA	31.6826	-109.138	c	2000-08-13	2000	226	Cochise	On Hwy 80 near town of Apache	Vertnet	Vertnet
THMA	31.6826	-109.138	c	2000-08-17	2000	230	Cochise	On Hwy 80 near town of Apache	Vertnet	Vertnet
THMA	31.6826	-109.138	c	2000-08-18	2000	231	Cochise	On Hwy 80 near town of Apache	Vertnet	Vertnet
THMA	31.6826	-109.138	c	2000-08-20	2000	233	Cochise	On Hwy 80 near town of Apache	Vertnet	Vertnet
THMA	31.6826	-109.138	c	2000-08-21	2000	234	Cochise	On Hwy 80 near town of Apache	Vertnet	Vertnet
THEL	32.708	-109.963	c	2000-08-30	2000	243	Graham	Rigg's Flat Lake on top of Mt Graham	Vertnet	Vertnet
THCY	33.1074	-109.048	c	2000-09-20	2000	264	Greenlee	Big Lue Mts., Hwy 78, ca 25 meters W NM state line, ca 5930 ft, 33 06' 26.2N, 109 02' 50.4"W"	Vertnet	Vertnet
THCY	33.9272	-110.959	c	2001-06-05	2001	156	Gila	Sierra Ancha: 1.6 mi (by Hwy 288) N McFadden Peak Rd.	Vertnet	Vertnet
THEL	35.8703	-111.945	c	2001-06-05	2001	156	Coconino	NA	Vertnet	Vertnet
THEL	34.1089	-110.137	c	2001-06-07	2001	158	Apache	NA	Vertnet	Vertnet
THEL	35.9167	-110.663	c	2001-06-08	2001	159	Navajo	NA	Vertnet	Vertnet
THEL	35.8703	-111.945	c	2001-06-10	2001	161	Coconino	NA	Vertnet	Vertnet
THEL	35.8703	-111.945	c	2001-06-11	2001	162	Coconino	NA	Vertnet	Vertnet
THEL	36.5639	-109.352	c	2001-06-19	2001	170	Apache	NA	Vertnet	Vertnet
THCY	34.5378	-113.45	c	2001-08-02	2001	214	Mohave	Burro Creek Campground (Bureau of Land Management)	Vertnet	Vertnet
THCY	31.4569	-110.397	c	2001-08-15	2001	227	NA	No locality notes	GBIF	1986532516
THMA	33.0955	-111.175	c	2001-09-01	2001	244	Pinal	Twin Buttes Dam of Gila River, Cochran Rd.	Vertnet	Vertnet
THMA	31.7236	-109.101	c	2001-09-19	2001	262	Cochise	1.5 mi N Apache on Hwy 80	Vertnet	Vertnet
THMA	31.7386	-109.099	c	2001-09-19	2001	262	Cochise	2.7 mi N Apache on Hwy 80	Vertnet	Vertnet
THEL	35.7083	-109.555	c	2002-06-14	2002	165	Apache	Hubbell Trading Post National Historic Site, 0.16 km SW US 264, Pueblo Colorado Wash, UTM 12S 630761E 3952556N	Vertnet	Vertnet
THEL	32.708	-109.963	c	2002-06-16	2002	167	Graham	Rigg's Flat Lake on top of Mt Graham	Vertnet	Vertnet
THEL	32.708	-109.963	c	2002-06-19	2002	170	Graham	Rigg's Flat Lake on top of Mt Graham	Vertnet	Vertnet
THCY	31.8938	-109.214	c	2002-07-31	2002	212	NA	No locality notes	GBIF	2573883407
THCY	31.6296	-109.201	c	2002-08-01	2002	213	NA	No locality notes	GBIF	1986540555
THEL	32.708	-109.963	c	2002-08-01	2002	213	Graham	Rigg's Flat Lake on top of Mt Graham	Vertnet	Vertnet
THEL	32.708	-109.963	c	2002-08-03	2002	215	Graham	Rigg's Flat Lake on top of Mt Graham	Vertnet	Vertnet
THMA	31.9705	-109.834	c	2002-08-09	2002	221	Cochise	NA	Vertnet	Vertnet
THMA	31.9705	-109.834	c	2002-08-15	2002	227	Cochise	NA	Vertnet	Vertnet
THEL	32.708	-109.963	c	2002-08-16	2002	228	Graham	Rigg's Flat Lake on top of Mt Graham	Vertnet	Vertnet
THCY	31.3917	-110.532	c	2002-08-24	2002	236	NA	No locality notes	GBIF	2242986365
THMA	32.4677	-111.334	c	2003-06-08	2003	159	Pima	Avra Valley, Silver Bell Rd at Aguirre Rd., 1892 ft el.	Vertnet	Vertnet
THMA	32.3607	-111.321	c	2003-06-09	2003	160	Pima	Avra Valley, Anway Rd., 0.9 mi (rd) S Avra Valley Rd., 2018 ft el.	Vertnet	Vertnet
THEL	32.6523	-109.86	c	2003-08-02	2003	214	NA	No locality notes	GBIF	2596017173
THEL	33.8278	-109.082	c	2003-08-08	2003	220	Apache	San Francisco River at Luna Dam, 7876 ft el.	Vertnet	Vertnet
THMA	31.6342	-111.057	c	2003-09-16	2003	259	Pima	6.6 mi SW (by road) Arivaca junction	Vertnet	Vertnet
THCY	33.9095	-112.677	c	2004-05-15	2004	136	NA	No locality notes	GBIF	2366154070
THCY	32.4624	-110.991	c	2004-07-09	2004	191	Pima	Tortolita Mountains, Mtn Center Rd., 25 m W of Giant Saguaro Rd.	Vertnet	Vertnet
THCY	32.05	-110.425	c	2004-07-11	2004	193	Cochise	Vicinity of Ash Creek, 6.4 mi (by Mescal Rd) N I-10, 3850 ft el.	Vertnet	Vertnet
THEL	34.9912	-111.751	c	2004-08-13	2004	226	NA	No locality notes	GBIF	1453094299
THEL	32.6765	-109.885	c	2005-07-20	2005	201	NA	No locality notes	GBIF	1935625668
THMA	33.0326	-112.636	c	2005-08-20	2005	232	NA	on Palo Verde Road, at junction with Ellist Road, 0.3 miles E (by road) of junction with United States Highway 80	GBIF	2234841895
THCY	31.4843	-110.884	c	2006-07-20	2006	201	Santa Cruz	100 m N Sonoita Creek, 1.5 km SW Patagonia Lake Dam, 3750 ft el.	Vertnet	Vertnet
THCY	31.4217	-111.164	c	2006-07-21	2006	202	NA	No locality notes	GBIF	1453259499
THCY	31.3799	-110.18	c	2006-08-05	2006	217	Cochise	Hwy 92, ca 1 mi E of Coronado Memorial Rd., 1271 m el.	Vertnet	Vertnet
THMA	31.4299	-110.122	c	2006-08-05	2006	217	Cochise	Palominas Rd., ca 3 mi N of Hwy 92, 1295 m el.	Vertnet	Vertnet
THEL	34.3174	-111.087	c	2006-08-29	2006	241	NA	No locality notes	GBIF	2609132474
THCY	34.8121	-109.868	c	2006-08-29	2006	241	Apache	Petrified Forest Road, just south of Rainbow Forest	Vertnet	Vertnet
THEL	33.8969	-109.367	c	2007-08-23	2007	235	Apache	White Mountains, 1.7 mi (by FSR 285) SW Crosby Crossing, 8876 ft el.	Vertnet	Vertnet
THEL	35.3391	-111.684	c	2007-09-01	2007	244	Coconino	San Francisco Mountain, Humphrey's Peak and saddle with Agassiz Peak, 12,002 ft el.	Vertnet	Vertnet
THEL	35.5213	-113.083	c	2008-05-31	2008	152	Coconino	Aubrey Valley, ca 2.5 mi N of Pica Camp, 1615 m el.	Vertnet	Vertnet
THCY	31.8732	-109.37	c	2008-07-02	2008	184	NA	No locality notes	GBIF	1836649075
THMA	31.4517	-110.589	c	2008-08-02	2008	215	Santa Cruz	San Rafael Valley, FR 799, 0.05 mi E FR 58	Vertnet	Vertnet
THCY	31.4182	-110.273	c	2008-08-05	2008	218	NA	No locality notes	GBIF	2574238151
THCY	31.4163	-110.277	c	2008-08-05	2008	218	NA	No locality notes	GBIF	1806333453
THMA	31.5629	-109.265	c	2008-08-22	2008	235	Cochise	State Road 80, N Douglas	Vertnet	Vertnet
THCY	31.7549	-109.429	c	2008-08-23	2008	236	Cochise	Rucker Canyon Rd. at Coronado National Forest boundary	Vertnet	Vertnet
THMA	31.6315	-109.197	c	2008-08-24	2008	237	Cochise	State Road 80 at junction with Price Canyon Rd.	Vertnet	Vertnet
THMA	31.6572	-109.156	c	2008-09-01	2008	245	NA	No locality notes	GBIF	1948747957
THCY	31.9692	-109.321	c	2009-04-08	2009	98	NA	No locality notes	GBIF	2573944614
THEL	34.9466	-111.756	c	2009-04-23	2009	113	NA	No locality notes	GBIF	1883924381
THCY	33.882	-111.958	c	2009-06-22	2009	173	NA	No locality notes	GBIF	1257410255
THCY	31.3436	-109.069	c	2009-08-05	2009	217	NA	No locality notes	GBIF	2574312738
THMA	31.5987	-109.233	c	2009-08-22	2009	234	Cochise	0.35 mi (by Hwy 80) NE Chiricahua, 4670 ft el.	Vertnet	Vertnet
THMA	31.6741	-110.35	c	2010-07-30	2010	211	NA	No locality notes	GBIF	1453290026
THMA	31.8901	-109.081	c	2010-08-28	2010	240	NA	No locality notes	GBIF	3499573647
THMA	31.5943	-110.725	c	2010-11-16	2010	320	NA	State Highway 82, 4.2 miles NE (by road) of junction with Harshaw Road, in Patagonia	GBIF	2234842769
THCY	34.8069	-109.877	c	2011-08-01	2011	213	Navajo	South of Petrified Forest NP, north of Power Line Rd	Vertnet	Vertnet
THCY	34.5918	-112.418	c	2011-10-07	2011	280	NA	No locality notes	GBIF	2999195532
THEL	34.9905	-111.745	c	2012-04-27	2012	118	NA	No locality notes	GBIF	1315044799
THEL	33.9975	-109.459	c	2012-05-20	2012	141	NA	No locality notes	GBIF	2331901794
THEL	34.9177	-112.834	c	2012-05-28	2012	149	Yavapai	Tributary to south of Walnut Creek	Vertnet	Vertnet
THCY	32.4282	-110.922	c	2012-07-19	2012	201	NA	No locality notes	GBIF	2235544005
THCY	31.5678	-111.051	c	2012-08-16	2012	229	NA	No locality notes	GBIF	2550098338
THCY	32.467	-110.898	c	2012-08-18	2012	231	NA	No locality notes	GBIF	1890701159
THMA	31.884	-109.206	c	2012-09-13	2012	257	NA	No locality notes	GBIF	2429333012
THCY	31.4035	-111.026	c	2012-09-14	2012	258	Santa Cruz	Az Hwy 289, 5.0 mi E jct FS 39, ca 75 m W of pipeline crossing	Vertnet	Vertnet
THCY	32.784	-110.271	c	2012-09-16	2012	260	NA	No locality notes	GBIF	891776608
THCY	31.8844	-109.206	c	2012-09-16	2012	260	NA	No locality notes	GBIF	2429332016
THCY	31.4508	-110.47	c	2013-03-29	2013	88	NA	No locality notes	GBIF	2005324819
THCY	32.4249	-110.905	c	2013-03-31	2013	90	NA	No locality notes	GBIF	2028495191
THEL	34.3335	-110.942	c	2013-06-07	2013	158	NA	No locality notes	GBIF	2331957459
THCY	31.4469	-110.307	c	2013-06-08	2013	159	NA	No locality notes	GBIF	1453309853
THCY	31.4321	-111.188	c	2013-06-09	2013	160	NA	No locality notes	GBIF	3455722135
THMA	32.5932	-111.415	c	2013-07-05	2013	186	NA	No locality notes	GBIF	1890701208
THEL	35.2848	-112.149	c	2013-07-06	2013	187	NA	No locality notes	GBIF	910491863
THCY	31.4464	-110.311	c	2013-08-02	2013	214	NA	No locality notes	GBIF	1850919885
THCY	31.5699	-110.83	c	2013-08-10	2013	222	NA	No locality notes	GBIF	2331880195
THCY	32.2046	-110.718	c	2013-08-10	2013	222	NA	No locality notes	GBIF	1978855323
THEL	34.3247	-111.094	c	2014-05-04	2014	124	NA	No locality notes	GBIF	2609339727
THCY	31.436	-109.474	c	2014-09-13	2014	256	Cochise	8 miles northeast (by Arizona Highway 80) Douglas	Vertnet	Vertnet
THMA	31.5968	-109.236	c	2014-09-15	2014	258	Cochise	28 miles northeast (by Arizona Highway 80) Douglas	Vertnet	Vertnet
THCY	31.4967	-110.849	c	2014-11-05	2014	309	NA	No locality notes	GBIF	3067604240
THMA	33.3894	-112.255	c	2014-11-11	2014	315	NA	No locality notes	GBIF	1453306594
THCY	32.244	-111.168	c	2015-04-30	2015	120	NA	No locality notes	GBIF	2814453414
THCY	32.1847	-110.601	c	2015-06-08	2015	159	NA	No locality notes	GBIF	1211970627
THCY	31.4245	-111.195	c	2015-06-12	2015	163	NA	No locality notes	GBIF	1453063107
THCY	32.3143	-110.794	c	2015-07-06	2015	187	NA	No locality notes	GBIF	1211971189
THCY	31.5623	-110.425	c	2015-07-24	2015	205	NA	No locality notes	GBIF	1269583881
THCY	34.3948	-112.632	c	2015-08-09	2015	221	NA	No locality notes	GBIF	1702468785
THEL	34.524	-112.48	c	2015-08-09	2015	221	NA	No locality notes	GBIF	1702468736
THMA	32.3894	-111.134	c	2015-08-12	2015	224	NA	No locality notes	GBIF	2013686464
THCY	31.4967	-110.703	c	2015-08-20	2015	232	NA	No locality notes	GBIF	2823282661
THEL	34.5793	-112.428	c	2015-10-09	2015	282	NA	No locality notes	GBIF	1453066291
THMA	32.3922	-111.141	c	2015-10-13	2015	286	NA	No locality notes	GBIF	1291066200
THEL	34.5721	-112.436	c	2015-10-29	2015	302	NA	No locality notes	GBIF	1211982156
THCY	32.3223	-110.81	c	2016-06-11	2016	163	NA	No locality notes	GBIF	1584406793
THMA	32.8204	-114.47	c	2016-06-11	2016	163	NA	No locality notes	GBIF	2596361022
THEL	34.499	-112.451	c	2016-06-12	2016	164	NA	No locality notes	GBIF	1453092496
THCY	34.8736	-111.874	c	2016-07-01	2016	183	NA	No locality notes	GBIF	1305137342
THCY	32.2003	-110.706	c	2016-07-05	2016	187	NA	No locality notes	GBIF	1291107987
THCY	31.4176	-111.196	c	2016-08-20	2016	233	NA	No locality notes	GBIF	1453220819
THCY	34.6116	-111.835	c	2016-08-30	2016	243	NA	No locality notes	GBIF	1453185416
THMA	32.6944	-110.623	c	2016-08-31	2016	244	NA	No locality notes	GBIF	1306590804
THEL	36.6018	-112.35	c	2016-08-31	2016	244	NA	No locality notes	GBIF	3330500302
THMA	32.3913	-111.139	c	2016-09-08	2016	252	NA	No locality notes	GBIF	1315055438
THMA	32.3913	-111.139	c	2016-09-09	2016	253	NA	No locality notes	GBIF	1315057730
THCY	31.4131	-111.196	c	2016-09-11	2016	255	NA	No locality notes	GBIF	2423229232
THMA	32.3893	-111.134	c	2016-09-12	2016	256	NA	No locality notes	GBIF	1315067526
THCY	31.6905	-110.955	c	2016-10-03	2016	277	NA	No locality notes	GBIF	1831154317
THEL	35.1359	-111.629	c	2017-06-28	2017	179	NA	No locality notes	GBIF	1571197270
THEL	35.1125	-111.691	c	2017-07-03	2017	184	NA	No locality notes	GBIF	1572358793
THMA	32.2074	-110.987	c	2017-07-05	2017	186	NA	No locality notes	GBIF	1580508727
THCY	31.4347	-110.096	c	2017-07-23	2017	204	NA	No locality notes	GBIF	1806327400
THCY	31.7561	-110.844	c	2017-07-30	2017	211	NA	No locality notes	GBIF	1586114545
THEL	33.9938	-109.466	c	2017-08-04	2017	216	NA	No locality notes	GBIF	1586144205
THCY	31.7973	-110.791	c	2017-08-14	2017	226	NA	No locality notes	GBIF	1640091579
THCY	31.7987	-110.794	c	2017-08-14	2017	226	NA	No locality notes	GBIF	1586948674
THCY	31.4311	-109.062	c	2017-08-16	2017	228	NA	No locality notes	GBIF	1586953710
THCY	31.3624	-110.3	c	2017-08-22	2017	234	NA	No locality notes	GBIF	1699394701
THCY	31.4047	-111.093	c	2017-08-24	2017	236	NA	No locality notes	GBIF	1831101120
THCY	32.2286	-109.499	c	2017-09-22	2017	265	NA	No locality notes	GBIF	1668866012
THCY	33.9742	-112.108	c	2018-03-13	2018	72	NA	No locality notes	GBIF	1920803488
THCY	33.9658	-112.462	c	2018-03-25	2018	84	NA	No locality notes	GBIF	1920803416
THEL	34.5813	-112.423	c	2018-04-05	2018	95	NA	No locality notes	GBIF	1838012739
THCY	32.9142	-110.49	c	2018-04-06	2018	96	NA	No locality notes	GBIF	1847546427
THMA	32.2789	-111.022	c	2018-04-07	2018	97	NA	No locality notes	GBIF	1838392421
THEL	34.2785	-110.802	c	2018-04-15	2018	105	NA	No locality notes	GBIF	1986553296
THCY	34.3128	-112.57	c	2018-05-06	2018	126	NA	No locality notes	GBIF	2826244390
THMA	32.9891	-114.49	c	2018-06-14	2018	165	NA	No locality notes	GBIF	1880488975
THEL	35.2524	-112.215	c	2018-06-23	2018	174	NA	No locality notes	GBIF	1883969558
THEL	34.3436	-110.824	c	2018-06-23	2018	174	NA	No locality notes	GBIF	2244274366
THCY	31.46	-111.234	c	2018-07-01	2018	182	NA	No locality notes	GBIF	3090849406
THEL	34.9076	-110.154	c	2018-07-08	2018	189	NA	No locality notes	GBIF	1883482931
THCY	32.3112	-110.811	c	2018-07-12	2018	193	NA	No locality notes	GBIF	1883513006
THMA	32.3111	-110.811	c	2018-07-12	2018	193	NA	No locality notes	GBIF	1883513018
THCY	32.315	-110.811	c	2018-07-13	2018	194	NA	No locality notes	GBIF	1883928723
THCY	32.3127	-110.811	c	2018-07-13	2018	194	NA	No locality notes	GBIF	1883928768
THCY	32.3159	-110.81	c	2018-07-13	2018	194	NA	No locality notes	GBIF	1883928866
THEL	34.9075	-110.154	c	2018-07-20	2018	201	NA	No locality notes	GBIF	1883930239
THCY	34.8836	-110.105	c	2018-07-22	2018	203	NA	No locality notes	GBIF	1890714366
THEL	35.1173	-112.014	c	2018-07-27	2018	208	NA	No locality notes	GBIF	2237415312
THCY	33.1029	-109.062	c	2018-07-28	2018	209	NA	No locality notes	GBIF	1890686383
THEL	34.4445	-111.176	c	2018-07-29	2018	210	NA	No locality notes	GBIF	1890696557
THCY	31.7392	-110.885	c	2018-07-30	2018	211	NA	No locality notes	GBIF	1890675825
THEL	33.9625	-109.497	c	2018-07-31	2018	212	NA	No locality notes	GBIF	1891295710
THMA	32.3109	-110.811	c	2018-08-01	2018	213	NA	No locality notes	GBIF	3747011804
THMA	31.5399	-109.288	c	2018-08-01	2018	213	NA	No locality notes	GBIF	1890685896
THCY	31.3483	-109.391	c	2018-08-06	2018	218	NA	No locality notes	GBIF	1890705101
THCY	31.7186	-110.758	c	2018-08-06	2018	218	NA	No locality notes	GBIF	1890706948
THCY	32.3149	-110.811	c	2018-08-10	2018	222	NA	No locality notes	GBIF	1891304450
THEL	34.3317	-110.935	c	2018-08-12	2018	224	NA	No locality notes	GBIF	1891323378
THCY	32.3518	-110.24	c	2018-08-12	2018	224	NA	Bass Creek at Muleshoe Ranch Forest Service Road 691	GBIF	3326252410
THCY	31.7141	-110.747	c	2018-08-21	2018	233	NA	No locality notes	GBIF	1898830019
THMA	31.6907	-110.356	c	2018-08-31	2018	243	NA	No locality notes	GBIF	2265846265
THCY	31.4376	-111.173	c	2018-09-15	2018	258	NA	No locality notes	GBIF	1913686664
THMA	31.4713	-110.2	c	2018-09-15	2018	258	NA	No locality notes	GBIF	3747024298
THCY	31.8847	-109.216	c	2018-09-20	2018	263	NA	No locality notes	GBIF	1914321168
THEL	34.3274	-110.932	c	2018-09-21	2018	264	NA	No locality notes	GBIF	1914329569
THMA	32.1134	-111.255	c	2018-09-23	2018	266	NA	No locality notes	GBIF	1914218472
THCY	31.4656	-111.259	c	2018-09-25	2018	268	NA	No locality notes	GBIF	2802670965
THMA	33.4186	-112.082	c	2018-09-29	2018	272	NA	No locality notes	GBIF	1914331471
THCY	32.2179	-110.693	c	2018-10-09	2018	282	NA	No locality notes	GBIF	3067820186
THCY	32.1537	-110.609	c	2018-10-11	2018	284	NA	No locality notes	GBIF	2244232633
THCY	31.4222	-111.194	c	2018-10-29	2018	302	NA	No locality notes	GBIF	1933596787
THMA	32.7921	-114.51	c	2018-12-09	2018	343	NA	No locality notes	GBIF	1950016061
THEL	35.2324	-111.548	c	2019-04-06	2019	96	NA	No locality notes	GBIF	2236234901
THEL	34.497	-112.448	c	2019-04-13	2019	103	NA	No locality notes	GBIF	2236879308
THCY	31.4286	-111.192	c	2019-04-18	2019	108	NA	No locality notes	GBIF	2237471636
THCY	32.3378	-110.689	c	2019-04-18	2019	108	NA	No locality notes	GBIF	2237433985
THEL	34.4377	-111.375	c	2019-04-26	2019	116	NA	No locality notes	GBIF	2251836856
THEL	35.1364	-111.611	c	2019-04-29	2019	119	NA	No locality notes	GBIF	2350369221
THCY	32.3381	-110.786	c	2019-04-30	2019	120	NA	No locality notes	GBIF	3044688954
THEL	35.2061	-111.654	c	2019-05-10	2019	130	NA	No locality notes	GBIF	2242930337
THMA	32.2862	-111.032	c	2019-05-28	2019	148	NA	No locality notes	GBIF	2251947211
THCY	32.3264	-110.771	c	2019-05-28	2019	148	NA	No locality notes	GBIF	2251955238
THEL	35.1975	-111.572	c	2019-06-01	2019	152	NA	No locality notes	GBIF	2283023326
THCY	32.2582	-110.644	c	2019-06-11	2019	162	NA	No locality notes	GBIF	2269225728
THEL	33.9491	-109.124	c	2019-06-11	2019	162	NA	No locality notes	GBIF	2273219437
THEL	34.3371	-111.096	c	2019-06-12	2019	163	NA	No locality notes	GBIF	2265897394
THEL	35.2851	-111.627	c	2019-06-28	2019	179	NA	No locality notes	GBIF	2283214421
THEL	35.2238	-111.626	c	2019-06-29	2019	180	NA	No locality notes	GBIF	2331937875
THEL	33.6846	-109.458	c	2019-06-29	2019	180	NA	No locality notes	GBIF	2283186424
THCY	32.3195	-110.81	c	2019-07-02	2019	183	NA	No locality notes	GBIF	2283127358
THCY	32.3204	-110.81	c	2019-07-02	2019	183	NA	No locality notes	GBIF	2283127404
THCY	32.3133	-110.811	c	2019-07-02	2019	183	NA	No locality notes	GBIF	2283127186
THEL	35.2017	-111.569	c	2019-07-07	2019	188	NA	No locality notes	GBIF	2429579126
THCY	32.3236	-110.807	c	2019-07-08	2019	189	NA	No locality notes	GBIF	2283236302
THCY	34.0699	-112.171	c	2019-07-09	2019	190	NA	No locality notes	GBIF	2283258971
THCY	32.3182	-110.811	c	2019-07-11	2019	192	NA	No locality notes	GBIF	2283280977
THCY	32.3159	-110.81	c	2019-07-11	2019	192	NA	No locality notes	GBIF	2283277722
THEL	34.3297	-110.934	c	2019-07-12	2019	193	NA	No locality notes	GBIF	2311326109
THEL	34.3521	-111.28	c	2019-07-13	2019	194	NA	No locality notes	GBIF	2294478492
THCY	32.3181	-110.811	c	2019-07-18	2019	199	NA	No locality notes	GBIF	2294566447
THCY	31.4196	-110.427	c	2019-07-21	2019	202	NA	No locality notes	GBIF	2294629471
THEL	35.8064	-110.18	c	2019-07-22	2019	203	NA	No locality notes	GBIF	2311311927
THCY	32.3164	-110.81	c	2019-07-24	2019	205	NA	No locality notes	GBIF	2294663656
THCY	32.8998	-110.726	c	2019-07-26	2019	207	NA	No locality notes	GBIF	3325696374
THCY	31.8832	-109.209	c	2019-07-27	2019	208	NA	No locality notes	GBIF	2311339504
THEL	34.5973	-112.43	c	2019-07-30	2019	211	NA	No locality notes	GBIF	2311396466
THCY	31.794	-110.816	c	2019-07-31	2019	212	NA	No locality notes	GBIF	3070268709
THEL	35.2312	-111.553	c	2019-07-31	2019	212	NA	No locality notes	GBIF	3096996343
THCY	31.4304	-111.189	c	2019-08-01	2019	213	NA	No locality notes	GBIF	3070279704
THEL	35.2002	-112.207	c	2019-08-01	2019	213	NA	No locality notes	GBIF	2311430385
THEL	35.2107	-111.586	c	2019-08-02	2019	214	NA	No locality notes	GBIF	2331868390
THCY	32.2533	-110.66	c	2019-08-03	2019	215	NA	No locality notes	GBIF	2331880335
THCY	32.3146	-110.811	c	2019-08-04	2019	216	NA	No locality notes	GBIF	2366137279
THCY	32.3234	-110.808	c	2019-08-04	2019	216	NA	No locality notes	GBIF	2366138039
THCY	32.3281	-110.801	c	2019-08-06	2019	218	NA	No locality notes	GBIF	3355037184
THCY	32.1988	-110.7	c	2019-08-08	2019	220	NA	No locality notes	GBIF	2331961832
THCY	31.7919	-110.749	c	2019-08-08	2019	220	NA	No locality notes	GBIF	2366120685
THCY	32.322	-110.81	c	2019-08-08	2019	220	NA	No locality notes	GBIF	2350334096
THCY	31.7973	-110.791	c	2019-08-11	2019	223	NA	No locality notes	GBIF	2366050157
THEL	34.3364	-111.096	c	2019-08-13	2019	225	NA	No locality notes	GBIF	2350433131
THEL	34.244	-110.789	c	2019-08-14	2019	226	NA	Canyon Cr	Pers	Pers
THCY	31.4238	-111.194	c	2019-08-17	2019	229	NA	No locality notes	GBIF	2576412229
THEL	35.2027	-111.633	c	2019-08-20	2019	232	NA	No locality notes	GBIF	2366127911
THCY	31.3874	-111.093	c	2019-08-20	2019	232	NA	No locality notes	GBIF	2366137163
THMA	31.4555	-110.647	c	2019-08-22	2019	234	NA	No locality notes	GBIF	2429519434
THCY	32.1536	-110.609	c	2019-08-25	2019	237	NA	No locality notes	GBIF	2397567653
THCY	31.4028	-111.242	c	2019-08-27	2019	239	NA	No locality notes	GBIF	2445042176
THCY	31.6393	-109.291	c	2019-08-29	2019	241	NA	No locality notes	GBIF	2423029418
THCY	31.4241	-111.195	c	2019-08-30	2019	242	NA	No locality notes	GBIF	3455996865
THCY	31.628	-109.274	c	2019-08-30	2019	242	NA	No locality notes	GBIF	2423015359
THCY	31.4201	-111.193	c	2019-09-01	2019	244	NA	No locality notes	GBIF	2574145613
THCY	32.2612	-110.105	c	2019-09-01	2019	244	NA	E 3 Links Road, south of the Winchester Mountains	GBIF	3326252383
THCY	31.4231	-111.195	c	2019-09-01	2019	244	NA	No locality notes	GBIF	2423022630
THEL	35.1975	-111.572	c	2019-09-10	2019	253	NA	No locality notes	GBIF	2423008949
THCY	32.3143	-110.811	c	2019-09-10	2019	253	NA	No locality notes	GBIF	2423017260
THCY	34.8903	-111.786	c	2019-09-10	2019	253	NA	No locality notes	GBIF	2626102556
THCY	32.0764	-112.715	c	2019-09-13	2019	256	NA	No locality notes	GBIF	2518144089
THEL	35.322	-111.723	c	2019-09-13	2019	256	NA	No locality notes	GBIF	2423056150
THEL	34.6125	-112.445	c	2019-09-14	2019	257	NA	No locality notes	GBIF	2549984450
THCY	35.0662	-112.027	c	2019-09-18	2019	261	NA	No locality notes	GBIF	2423147528
THEL	34.5463	-112.476	c	2019-09-20	2019	263	NA	No locality notes	GBIF	2429253857
THCY	33.9058	-112.326	c	2019-09-30	2019	273	NA	No locality notes	GBIF	2429325637
THMA	31.4493	-110.224	c	2019-10-07	2019	280	NA	No locality notes	GBIF	2429427334
THEL	35.2536	-111.568	c	2019-10-08	2019	281	NA	No locality notes	GBIF	2445161471
THCY	32.3313	-110.791	c	2019-10-08	2019	281	NA	No locality notes	GBIF	2460006112
THCY	32.2583	-110.547	c	2019-10-13	2019	286	NA	No locality notes	GBIF	2429582507
THCY	31.4185	-111.196	c	2019-10-14	2019	287	NA	No locality notes	GBIF	2563552603
THCY	31.4217	-111.194	c	2019-10-14	2019	287	NA	No locality notes	GBIF	2563552364
THCY	32.3257	-110.701	c	2019-10-18	2019	291	NA	No locality notes	GBIF	2444959797
THMA	32.2715	-109.822	c	2019-10-22	2019	295	NA	No locality notes	GBIF	2445108897
THCY	32.3401	-110.693	c	2019-10-23	2019	296	NA	No locality notes	GBIF	2447926016
THEL	35.1282	-111.593	c	2019-10-27	2019	300	NA	No locality notes	GBIF	2451719130
THMA	32.2713	-109.821	c	2019-11-05	2019	309	NA	No locality notes	GBIF	2451733866
THCY	31.9934	-111.146	c	2019-11-28	2019	332	NA	No locality notes	GBIF	2611192387
THEL	35.168	-111.66	c	2020-04-05	2020	96	NA	No locality notes	GBIF	2597890482
THEL	34.0348	-109.227	c	2020-04-15	2020	106	NA	No locality notes	GBIF	2603528482
THEL	34.3201	-111.087	c	2020-04-17	2020	108	NA	No locality notes	GBIF	2609100165
THCY	32.2621	-110.638	c	2020-04-18	2020	109	NA	No locality notes	GBIF	2609344686
THEL	33.8468	-109.145	c	2020-04-19	2020	110	NA	No locality notes	GBIF	3039244991
THEL	35.0971	-111.7	c	2020-04-26	2020	117	NA	No locality notes	GBIF	2611146915
THEL	35.0662	-112.03	c	2020-05-02	2020	123	NA	No locality notes	GBIF	2634024966
THEL	35.1946	-112.008	c	2020-05-03	2020	124	NA	No locality notes	GBIF	2620117007
THEL	34.3239	-111.093	c	2020-05-03	2020	124	NA	No locality notes	GBIF	3039443021
THEL	33.5802	-109.125	c	2020-05-24	2020	145	NA	Lanphier Canyon, tributary to Blue River, White Mountains	GBIF	3326252404
THEL	34.4826	-111.197	c	2020-05-24	2020	145	NA	No locality notes	GBIF	2634427840
THEL	34.2534	-110.795	c	2020-05-25	2020	146	NA	No locality notes	GBIF	2634466578
THEL	33.9408	-109.371	c	2020-05-28	2020	149	NA	No locality notes	GBIF	2634570208
THEL	34.5053	-112.476	c	2020-06-01	2020	153	NA	No locality notes	GBIF	2634158317
THEL	35.0879	-111.716	c	2020-06-14	2020	166	NA	No locality notes	GBIF	3466027929
THEL	35.2011	-111.568	c	2020-06-16	2020	168	NA	No locality notes	GBIF	3325516342
THEL	35.2352	-111.661	c	2020-06-18	2020	170	NA	No locality notes	GBIF	3097091409
THEL	34.0393	-109.448	c	2020-06-20	2020	172	NA	No locality notes	GBIF	2814128773
THEL	33.9596	-109.508	c	2020-06-21	2020	173	NA	No locality notes	GBIF	2813958798
THEL	35.2852	-111.626	c	2020-06-23	2020	175	NA	No locality notes	GBIF	2803119090
THEL	35.1542	-111.986	c	2020-06-24	2020	176	NA	No locality notes	GBIF	2813925718
THEL	34.0248	-109.447	c	2020-06-26	2020	178	NA	No locality notes	GBIF	2814430358
THEL	35.2207	-111.655	c	2020-07-01	2020	183	NA	No locality notes	GBIF	2963861535
THEL	33.8021	-109.154	c	2020-07-03	2020	185	NA	No locality notes	GBIF	3109303908
THMA	32.2708	-111.018	c	2020-07-09	2020	191	NA	No locality notes	GBIF	2999120445
THCY	31.6076	-110.515	c	2020-07-10	2020	192	NA	No locality notes	GBIF	2898326411
THCY	32.2687	-111.015	c	2020-07-15	2020	197	NA	No locality notes	GBIF	3090765773
THEL	35.2403	-112.185	c	2020-07-20	2020	202	NA	No locality notes	GBIF	2823396349
THEL	35.1281	-111.602	c	2020-07-25	2020	207	NA	No locality notes	GBIF	3079640935
THCY	31.9037	-109.155	c	2020-07-25	2020	207	NA	No locality notes	GBIF	2850761445
THCY	34.8281	-111.897	c	2020-07-26	2020	208	NA	No locality notes	GBIF	2826351230
THMA	32.0773	-111.315	c	2020-07-28	2020	210	NA	No locality notes	GBIF	2826244517
THCY	32.2106	-110.684	c	2020-07-28	2020	210	NA	No locality notes	GBIF	2856503467
THCY	33.8403	-110.913	c	2020-08-11	2020	224	NA	No locality notes	GBIF	3031662950
THEL	34.3124	-110.878	c	2020-08-22	2020	235	NA	No locality notes	GBIF	2860175539
THCY	34.8322	-111.892	c	2020-08-29	2020	242	NA	No locality notes	GBIF	2859938825
THCY	32.2187	-110.686	c	2020-08-30	2020	243	NA	No locality notes	GBIF	2860146943
THCY	34.6121	-111.842	c	2020-08-30	2020	243	NA	No locality notes	GBIF	2860057959
THCY	32.0152	-112.696	c	2020-09-01	2020	245	NA	No locality notes	GBIF	3117761276
THCY	32.0151	-112.696	c	2020-09-01	2020	245	NA	No locality notes	GBIF	3118373330
THCY	32.2099	-110.683	c	2020-09-01	2020	245	NA	No locality notes	GBIF	2859961249
THCY	31.7763	-109.312	c	2020-09-04	2020	248	NA	No locality notes	GBIF	2862530972
THEL	32.6674	-109.877	c	2020-09-06	2020	250	NA	No locality notes	GBIF	3457008315
THEL	33.8268	-109.086	c	2020-09-08	2020	252	NA	No locality notes	GBIF	2868362517
THEL	33.9422	-109.49	c	2020-09-09	2020	253	NA	No locality notes	GBIF	2864598219
THEL	33.681	-109.083	c	2020-09-09	2020	253	NA	No locality notes	GBIF	2868396645
THEL	33.8914	-109.47	c	2020-09-10	2020	254	NA	No locality notes	GBIF	2864801075
THCY	33.2991	-111.289	c	2020-09-10	2020	254	NA	No locality notes	GBIF	2864599687
THCY	32.2105	-110.684	c	2020-09-11	2020	255	NA	No locality notes	GBIF	2864778846
THEL	34.6062	-112.446	c	2020-09-13	2020	257	NA	No locality notes	GBIF	2980952515
THEL	34.4954	-112.447	c	2020-09-14	2020	258	NA	No locality notes	GBIF	3031901916
THEL	33.9358	-109.406	c	2020-09-15	2020	259	NA	No locality notes	GBIF	2864769925
THEL	33.936	-109.406	c	2020-09-15	2020	259	NA	No locality notes	GBIF	2864698793
THEL	35.3893	-111.732	c	2020-09-20	2020	264	NA	No locality notes	GBIF	2868157256
THEL	35.2308	-111.55	c	2020-09-26	2020	270	NA	No locality notes	GBIF	2984458540
THEL	34.2463	-110.059	c	2020-09-28	2020	272	NA	No locality notes	GBIF	2980815505
THEL	34.6061	-112.446	c	2020-10-04	2020	278	NA	No locality notes	GBIF	3005161517
THEL	33.9289	-109.111	c	2020-10-05	2020	279	NA	No locality notes	GBIF	2883221557
THCY	31.4747	-110.299	c	2020-10-06	2020	280	NA	No locality notes	GBIF	3759471670
THEL	34.1577	-109.982	c	2020-10-07	2020	281	NA	No locality notes	GBIF	2882995274
THEL	35.004	-111.768	c	2020-10-07	2020	281	NA	No locality notes	GBIF	2883070753
THCY	34.2175	-112.089	c	2020-10-15	2020	289	NA	No locality notes	GBIF	2898466306
THCY	32.3145	-110.811	c	2021-04-02	2021	92	NA	No locality notes	GBIF	3108989477
THEL	35.199	-111.567	c	2021-04-11	2021	101	NA	No locality notes	GBIF	3301953922
THEL	35.1943	-112.008	c	2021-05-08	2021	128	NA	No locality notes	GBIF	3113555016
THEL	34.014	-109.457	c	2021-05-15	2021	135	NA	No locality notes	GBIF	3118176367
THEL	34.3959	-110.523	c	2021-05-16	2021	136	NA	No locality notes	GBIF	3118390131
THEL	35.2322	-111.534	c	2021-05-16	2021	136	NA	No locality notes	GBIF	3124748372
THEL	36.2044	-112.059	c	2021-05-19	2021	139	NA	No locality notes	GBIF	3743038359
THMA	32.2782	-111.023	c	2021-05-20	2021	140	NA	No locality notes	GBIF	3124824834
THCY	32.3257	-110.702	c	2021-05-22	2021	142	NA	No locality notes	GBIF	3124732980
THEL	34.9538	-111.481	c	2021-05-26	2021	146	NA	No locality notes	GBIF	3124838067
THEL	34.4545	-111.397	c	2021-05-26	2021	146	NA	No locality notes	GBIF	3325492419
THEL	35.2463	-112.192	c	2021-05-26	2021	146	NA	No locality notes	GBIF	3124926175
THEL	34.5416	-112.493	c	2021-05-28	2021	148	NA	No locality notes	GBIF	3302227745
THEL	35.1883	-111.643	c	2021-06-04	2021	155	NA	No locality notes	GBIF	3307295851
THEL	33.961	-109.517	c	2021-06-10	2021	161	NA	No locality notes	GBIF	3307426581
THCY	34.1987	-110.004	c	2021-06-13	2021	164	NA	No locality notes	GBIF	3325533476
THCY	31.9462	-109.955	c	2021-06-16	2021	167	NA	No locality notes	GBIF	3415689813
THEL	35.1405	-111.628	c	2021-06-16	2021	167	NA	No locality notes	GBIF	3307206990
THEL	33.9424	-109.503	c	2021-06-18	2021	169	NA	No locality notes	GBIF	3314415697
THEL	34.1613	-109.978	c	2021-07-01	2021	182	NA	No locality notes	GBIF	3321212556
THCY	31.605	-110.902	c	2021-07-04	2021	185	NA	No locality notes	GBIF	3325481975
THEL	35.1905	-111.6	c	2021-07-04	2021	185	NA	No locality notes	GBIF	3337698556
THCY	31.4592	-111.236	c	2021-07-06	2021	187	NA	No locality notes	GBIF	3327683816
THEL	34.03	-109.442	c	2021-07-17	2021	198	NA	No locality notes	GBIF	3330476829
THEL	34.0317	-109.441	c	2021-07-17	2021	198	NA	No locality notes	GBIF	3330492886
THEL	34.9903	-111.745	c	2021-07-18	2021	199	NA	No locality notes	GBIF	3333058565
THCY	32.3262	-110.7	c	2021-07-19	2021	200	NA	No locality notes	GBIF	3333080563
THCY	32.3147	-110.811	c	2021-07-21	2021	202	NA	No locality notes	GBIF	3330646514
THMA	31.8777	-109.061	c	2021-07-23	2021	204	NA	No locality notes	GBIF	3337880155
THEL	34.9461	-111.631	c	2021-07-25	2021	206	NA	No locality notes	GBIF	3333072061
THMA	32.2607	-110.824	c	2021-07-25	2021	206	NA	No locality notes	GBIF	3415445723
THCY	33.2796	-111.161	c	2021-07-30	2021	211	NA	No locality notes	GBIF	3398665728
THEL	35.2853	-111.627	c	2021-07-31	2021	212	NA	No locality notes	GBIF	3705435410
THCY	31.4847	-110.709	c	2021-08-01	2021	213	NA	No locality notes	GBIF	3408057090
THMA	31.9928	-110.286	c	2021-08-06	2021	218	NA	No locality notes	GBIF	3337815022
THEL	35.1687	-111.664	c	2021-08-13	2021	225	NA	No locality notes	GBIF	3337709996
THEL	35.214	-111.65	c	2021-08-14	2021	226	NA	No locality notes	GBIF	3338004921
THEL	35.9721	-112.135	c	2021-08-14	2021	226	NA	No locality notes	GBIF	3338120993
THEL	35.2081	-111.685	c	2021-08-14	2021	226	NA	No locality notes	GBIF	3337808605
THMA	33.5252	-112.28	c	2021-08-18	2021	230	NA	No locality notes	GBIF	3338128708
THEL	34.3178	-110.878	c	2021-08-21	2021	233	NA	No locality notes	GBIF	3343761159
THCY	32.3259	-110.804	c	2021-08-24	2021	236	NA	No locality notes	GBIF	3355783389
THEL	35.0841	-111.662	c	2021-08-28	2021	240	NA	No locality notes	GBIF	3743089384
THMA	31.5633	-109.721	c	2021-08-31	2021	243	NA	No locality notes	GBIF	3398640845
THEL	35.2183	-111.633	c	2021-09-01	2021	244	NA	No locality notes	GBIF	3355128585
THEL	34.9673	-111.614	c	2021-09-04	2021	247	NA	No locality notes	GBIF	3355235869
THCY	34.2212	-111.266	c	2021-09-07	2021	250	NA	No locality notes	GBIF	3408008525
THEL	35.3418	-111.562	c	2021-09-08	2021	251	NA	No locality notes	GBIF	3355692490
THEL	34.2888	-110.098	c	2021-09-11	2021	254	NA	No locality notes	GBIF	3384317485
THEL	36.1995	-112.052	c	2021-09-11	2021	254	NA	No locality notes	GBIF	3384470682
THCY	31.5281	-110.519	c	2021-09-13	2021	256	NA	No locality notes	GBIF	3384021160
THEL	35.2335	-111.664	c	2021-09-17	2021	260	NA	No locality notes	GBIF	3384098344
THMA	31.5611	-109.718	c	2021-09-23	2021	266	NA	No locality notes	GBIF	3384030040
THMA	32.3601	-111.102	c	2021-09-24	2021	267	NA	No locality notes	GBIF	3384764082
THEL	35.979	-112.127	c	2021-09-27	2021	270	NA	No locality notes	GBIF	3456049676
THEL	35.1598	-111.669	c	2021-10-14	2021	287	NA	No locality notes	GBIF	3398730001
THCY	34.488	-109.984	c	2021-10-16	2021	289	NA	No locality notes	GBIF	3398694132
THEL	34.3888	-110.516	c	2021-10-20	2021	293	NA	No locality notes	GBIF	3398985596
THCY	32.1668	-110.69	c	2021-10-29	2021	302	NA	No locality notes	GBIF	3415754925
THEL	34.4979	-112.446	c	2021-10-30	2021	303	NA	No locality notes	GBIF	3415745448
THCY	32.2249	-110.643	c	2021-12-19	2021	353	NA	No locality notes	GBIF	3456858214

## Sheet: THAM_EM_eval
species	EM_algo	met	sens	spec	cal	name	var	var.imp
THCY	ca	TSS	99.206	93.12	0.923	THCY_thin_3algo_ca_TSS	NA	NA
THCY	ca	ROC	99.206	93.12	0.986	THCY_thin_3algo_ca_ROC	NA	NA
THEL	ca	TSS	99.123	94.821	0.939	THEL_thin_3algo_ca_TSS	NA	NA
THEL	ca	ROC	99.123	94.821	0.991	THEL_thin_3algo_ca_ROC	NA	NA
THEQ	ca	TSS	100	99.9	0.999	THEQ_thin_3algo_ca_TSS	NA	NA
THEQ	ca	ROC	100	99.9	1	THEQ_thin_3algo_ca_ROC	NA	NA
THMA	ca	TSS	100	93.612	0.936	THMA_thin_3algo_ca_TSS	NA	NA
THMA	ca	ROC	100	93.612	0.99	THMA_thin_3algo_ca_ROC	NA	NA
THRU	ca	TSS	100	99.833	0.998	THRU_thin_3algo_ca_TSS	NA	NA
THRU	ca	ROC	100	99.833	1	THRU_thin_3algo_ca_ROC	NA	NA
THCY	wmean	TSS	98.413	90.481	0.889	THCY_thin_3algo_WMEAN_TSS	NA	NA
THCY	wmean	ROC	98.413	90.514	0.977	THCY_thin_3algo_WMEAN_ROC	NA	NA
THEL	wmean	TSS	97.368	93.785	0.912	THEL_thin_3algo_WMEAN_TSS	NA	NA
THEL	wmean	ROC	97.368	94.019	0.989	THEL_thin_3algo_WMEAN_ROC	NA	NA
THEQ	wmean	TSS	100	99.766	0.998	THEQ_thin_3algo_WMEAN_TSS	NA	NA
THEQ	wmean	ROC	100	99.766	0.999	THEQ_thin_3algo_WMEAN_ROC	NA	NA
THMA	wmean	TSS	98.276	93.278	0.916	THMA_thin_3algo_WMEAN_TSS	NA	NA
THMA	wmean	ROC	98.276	93.445	0.987	THMA_thin_3algo_WMEAN_ROC	NA	NA
THRU	wmean	TSS	100	99.799	0.998	THRU_thin_3algo_WMEAN_TSS	NA	NA
THRU	wmean	ROC	100	99.799	1	THRU_thin_3algo_WMEAN_ROC	NA	NA
THCY	NA	NA	NA	NA	NA	NA	bio4	0.319102
THCY	NA	NA	NA	NA	NA	NA	bio5	0.0840817
THCY	NA	NA	NA	NA	NA	NA	bio11	0.141106
THCY	NA	NA	NA	NA	NA	NA	bio15	0.178881
THCY	NA	NA	NA	NA	NA	NA	bio16	0.20389
THCY	NA	NA	NA	NA	NA	NA	bio17	0.0921078
THCY	NA	NA	NA	NA	NA	NA	elev30	0.116553
THEL	NA	NA	NA	NA	NA	NA	bio4	0.232681
THEL	NA	NA	NA	NA	NA	NA	bio5	0.402907
THEL	NA	NA	NA	NA	NA	NA	bio11	0.447355
THEL	NA	NA	NA	NA	NA	NA	bio15	0.063931
THEL	NA	NA	NA	NA	NA	NA	bio16	0.21201
THEL	NA	NA	NA	NA	NA	NA	bio17	0.162252
THEL	NA	NA	NA	NA	NA	NA	elev30	0.183039
THEQ	NA	NA	NA	NA	NA	NA	bio4	0.14217
THEQ	NA	NA	NA	NA	NA	NA	bio5	0.273288
THEQ	NA	NA	NA	NA	NA	NA	bio11	0.437062
THEQ	NA	NA	NA	NA	NA	NA	bio15	0.481546
THEQ	NA	NA	NA	NA	NA	NA	bio16	0.149058
THEQ	NA	NA	NA	NA	NA	NA	bio17	0.527935
THEQ	NA	NA	NA	NA	NA	NA	elev30	0.273871
THMA	NA	NA	NA	NA	NA	NA	bio4	0.0800822
THMA	NA	NA	NA	NA	NA	NA	bio5	0.109396
THMA	NA	NA	NA	NA	NA	NA	bio11	0.189552
THMA	NA	NA	NA	NA	NA	NA	bio15	0.549902
THMA	NA	NA	NA	NA	NA	NA	bio16	0.380625
THMA	NA	NA	NA	NA	NA	NA	bio17	0.171515
THMA	NA	NA	NA	NA	NA	NA	elev30	0.155767
THRU	NA	NA	NA	NA	NA	NA	bio4	0.0837521
THRU	NA	NA	NA	NA	NA	NA	bio5	0.121429
THRU	NA	NA	NA	NA	NA	NA	bio11	0.498934
THRU	NA	NA	NA	NA	NA	NA	bio15	0.181689
THRU	NA	NA	NA	NA	NA	NA	bio16	0.69735
THRU	NA	NA	NA	NA	NA	NA	bio17	0.329108
THRU	NA	NA	NA	NA	NA	NA	elev30	0.314656

## Sheet: THAM_scen_eval
Period	GCM	SSP	Per.SSP	Species	Emalgo	Loss	Stable0	Stable1	Gain	PercLoss	PercGain	SpeciesRangeChange	CurrentRangeSize	FutureRangeSize.NoDisp	FutureRangeSize.FullDisp
current	current	current	current_current	THCY	ca	0	387965	28569	0	0	0	0	28569	28569	28569
current	current	current	current_current	THCY	wmean	0	373853	42681	0	0	0	0	42681	42681	42681
2050	HAD	ssp126	2050_ssp126	THCY	ca	12966	383711	15603	4254	45.385	14.89	-30.495	28569	15603	19857
2050	HAD	ssp126	2050_ssp126	THCY	wmean	14698	356737	27983	17116	34.437	40.102	5.665	42681	27983	45099
2050	HAD	ssp585	2050_ssp585	THCY	ca	7976	377703	20593	10262	27.918	35.92	8.002	28569	20593	30855
2050	HAD	ssp585	2050_ssp585	THCY	wmean	9256	344024	33425	29829	21.686	69.888	48.202	42681	33425	63254
2050	MPI	ssp126	2050_ssp126	THCY	ca	11539	386021	17030	1944	40.39	6.805	-33.585	28569	17030	18974
2050	MPI	ssp126	2050_ssp126	THCY	wmean	10779	371704	31902	2149	25.255	5.035	-20.22	42681	31902	34051
2050	MPI	ssp585	2050_ssp585	THCY	ca	15858	387065	12711	900	55.508	3.15	-52.357	28569	12711	13611
2050	MPI	ssp585	2050_ssp585	THCY	wmean	15888	372010	26793	1843	37.225	4.318	-32.907	42681	26793	28636
2050	MRI	ssp126	2050_ssp126	THCY	ca	16337	386738	12232	1227	57.184	4.295	-52.889	28569	12232	13459
2050	MRI	ssp126	2050_ssp126	THCY	wmean	19947	369365	22734	4488	46.735	10.515	-36.22	42681	22734	27222
2050	MRI	ssp585	2050_ssp585	THCY	ca	18218	387434	10351	531	63.768	1.859	-61.91	28569	10351	10882
2050	MRI	ssp585	2050_ssp585	THCY	wmean	22094	370831	20587	3022	51.765	7.08	-44.685	42681	20587	23609
2090	HAD	ssp126	2090_ssp126	THCY	ca	8278	380673	20291	7292	28.975	25.524	-3.451	28569	20291	27583
2090	HAD	ssp126	2090_ssp126	THCY	wmean	8004	350175	34677	23678	18.753	55.477	36.724	42681	34677	58355
2090	HAD	ssp585	2090_ssp585	THCY	ca	8483	369849	20086	18116	29.693	63.411	33.718	28569	20086	38202
2090	HAD	ssp585	2090_ssp585	THCY	wmean	8597	332094	34084	41759	20.142	97.84	77.697	42681	34084	75843
2090	MPI	ssp126	2090_ssp126	THCY	ca	13486	385930	15083	2035	47.205	7.123	-40.082	28569	15083	17118
2090	MPI	ssp126	2090_ssp126	THCY	wmean	11459	370783	31222	3070	26.848	7.193	-19.655	42681	31222	34292
2090	MPI	ssp585	2090_ssp585	THCY	ca	18716	387118	9853	847	65.512	2.965	-62.547	28569	9853	10700
2090	MPI	ssp585	2090_ssp585	THCY	wmean	29054	372763	13627	1090	68.072	2.554	-65.519	42681	13627	14717
2090	MRI	ssp126	2090_ssp126	THCY	ca	15371	386949	13198	1016	53.803	3.556	-50.247	28569	13198	14214
2090	MRI	ssp126	2090_ssp126	THCY	wmean	14741	371502	27940	2351	34.538	5.508	-29.029	42681	27940	30291
2090	MRI	ssp585	2090_ssp585	THCY	ca	17905	383740	10664	4225	62.673	14.789	-47.884	28569	10664	14889
2090	MRI	ssp585	2090_ssp585	THCY	wmean	25952	366432	16729	7421	60.805	17.387	-43.417	42681	16729	24150
current	current	current	current_current	THEL	ca	0	393285	23249	0	0	0	0	23249	23249	23249
current	current	current	current_current	THEL	wmean	0	388907	27627	0	0	0	0	27627	27627	27627
2050	HAD	ssp126	2050_ssp126	THEL	ca	19319	391744	3930	1541	83.096	6.628	-76.468	23249	3930	5471
2050	HAD	ssp126	2050_ssp126	THEL	wmean	23358	387507	4269	1400	84.548	5.068	-79.48	27627	4269	5669
2050	HAD	ssp585	2050_ssp585	THEL	ca	19698	391812	3551	1473	84.726	6.336	-78.39	23249	3551	5024
2050	HAD	ssp585	2050_ssp585	THEL	wmean	23845	387673	3782	1234	86.31	4.467	-81.844	27627	3782	5016
2050	MPI	ssp126	2050_ssp126	THEL	ca	17421	392888	5828	397	74.932	1.708	-73.225	23249	5828	6225
2050	MPI	ssp126	2050_ssp126	THEL	wmean	20453	388408	7174	499	74.033	1.806	-72.226	27627	7174	7673
2050	MPI	ssp585	2050_ssp585	THEL	ca	19939	393279	3310	6	85.763	0.026	-85.737	23249	3310	3316
2050	MPI	ssp585	2050_ssp585	THEL	wmean	24279	388905	3348	2	87.881	0.007	-87.874	27627	3348	3350
2050	MRI	ssp126	2050_ssp126	THEL	ca	20304	392521	2945	764	87.333	3.286	-84.047	23249	2945	3709
2050	MRI	ssp126	2050_ssp126	THEL	wmean	24508	388121	3119	786	88.71	2.845	-85.865	27627	3119	3905
2050	MRI	ssp585	2050_ssp585	THEL	ca	20635	392718	2614	567	88.757	2.439	-86.318	23249	2614	3181
2050	MRI	ssp585	2050_ssp585	THEL	wmean	25059	388411	2568	496	90.705	1.795	-88.909	27627	2568	3064
2090	HAD	ssp126	2090_ssp126	THEL	ca	18768	391339	4481	1946	80.726	8.37	-72.356	23249	4481	6427
2090	HAD	ssp126	2090_ssp126	THEL	wmean	23281	387231	4346	1676	84.269	6.067	-78.202	27627	4346	6022
2090	HAD	ssp585	2090_ssp585	THEL	ca	22733	393285	516	0	97.781	0	-97.781	23249	516	516
2090	HAD	ssp585	2090_ssp585	THEL	wmean	26453	388907	1174	0	95.751	0	-95.751	27627	1174	1174
2090	MPI	ssp126	2090_ssp126	THEL	ca	16243	392602	7006	683	69.865	2.938	-66.928	23249	7006	7689
2090	MPI	ssp126	2090_ssp126	THEL	wmean	19405	388232	8222	675	70.239	2.443	-67.796	27627	8222	8897
2090	MPI	ssp585	2090_ssp585	THEL	ca	22659	393285	590	0	97.462	0	-97.462	23249	590	590
2090	MPI	ssp585	2090_ssp585	THEL	wmean	27115	388907	512	0	98.147	0	-98.147	27627	512	512
2090	MRI	ssp126	2090_ssp126	THEL	ca	19459	392203	3790	1082	83.698	4.654	-79.044	23249	3790	4872
2090	MRI	ssp126	2090_ssp126	THEL	wmean	23741	387911	3886	996	85.934	3.605	-82.329	27627	3886	4882
2090	MRI	ssp585	2090_ssp585	THEL	ca	22365	393278	884	7	96.198	0.03	-96.168	23249	884	891
2090	MRI	ssp585	2090_ssp585	THEL	wmean	26564	388907	1063	0	96.152	0	-96.152	27627	1063	1063
current	current	current	current_current	THEQ	ca	0	415702	832	0	0	0	0	832	832	832
current	current	current	current_current	THEQ	wmean	0	414910	1624	0	0	0	0	1624	1624	1624
2050	HAD	ssp126	2050_ssp126	THEQ	ca	832	415607	0	95	100	11.418	-88.582	832	0	95
2050	HAD	ssp126	2050_ssp126	THEQ	wmean	1331	414413	293	497	81.958	30.603	-51.355	1624	293	790
2050	HAD	ssp585	2050_ssp585	THEQ	ca	829	415340	3	362	99.639	43.51	-56.13	832	3	365
2050	HAD	ssp585	2050_ssp585	THEQ	wmean	1462	413773	162	1137	90.025	70.012	-20.012	1624	162	1299
2050	MPI	ssp126	2050_ssp126	THEQ	ca	700	414647	132	1055	84.135	126.803	42.668	832	132	1187
2050	MPI	ssp126	2050_ssp126	THEQ	wmean	1384	413932	240	978	85.222	60.222	-25	1624	240	1218
2050	MPI	ssp585	2050_ssp585	THEQ	ca	803	414806	29	896	96.514	107.692	11.178	832	29	925
2050	MPI	ssp585	2050_ssp585	THEQ	wmean	1571	414095	53	815	96.736	50.185	-46.552	1624	53	868
2050	MRI	ssp126	2050_ssp126	THEQ	ca	831	415492	1	210	99.88	25.24	-74.639	832	1	211
2050	MRI	ssp126	2050_ssp126	THEQ	wmean	1601	414236	23	674	98.584	41.502	-57.081	1624	23	697
2050	MRI	ssp585	2050_ssp585	THEQ	ca	832	415598	0	104	100	12.5	-87.5	832	0	104
2050	MRI	ssp585	2050_ssp585	THEQ	wmean	1597	414471	27	439	98.337	27.032	-71.305	1624	27	466
2090	HAD	ssp126	2090_ssp126	THEQ	ca	738	414886	94	816	88.702	98.077	9.375	832	94	910
2090	HAD	ssp126	2090_ssp126	THEQ	wmean	1154	413471	470	1439	71.059	88.608	17.549	1624	470	1909
2090	HAD	ssp585	2090_ssp585	THEQ	ca	832	414995	0	707	100	84.976	-15.024	832	0	707
2090	HAD	ssp585	2090_ssp585	THEQ	wmean	1624	413369	0	1541	100	94.889	-5.111	1624	0	1541
2090	MPI	ssp126	2090_ssp126	THEQ	ca	417	414271	415	1431	50.12	171.995	121.875	832	415	1846
2090	MPI	ssp126	2090_ssp126	THEQ	wmean	933	413433	691	1477	57.451	90.948	33.498	1624	691	2168
2090	MPI	ssp585	2090_ssp585	THEQ	ca	832	415499	0	203	100	24.399	-75.601	832	0	203
2090	MPI	ssp585	2090_ssp585	THEQ	wmean	1624	414728	0	182	100	11.207	-88.793	1624	0	182
2090	MRI	ssp126	2090_ssp126	THEQ	ca	591	414558	241	1144	71.034	137.5	66.466	832	241	1385
2090	MRI	ssp126	2090_ssp126	THEQ	wmean	1136	413873	488	1037	69.951	63.855	-6.096	1624	488	1525
2090	MRI	ssp585	2090_ssp585	THEQ	ca	832	415482	0	220	100	26.442	-73.558	832	0	220
2090	MRI	ssp585	2090_ssp585	THEQ	wmean	1624	414787	0	123	100	7.574	-92.426	1624	0	123
current	current	current	current_current	THMA	ca	0	387224	29310	0	0	0	0	29310	29310	29310
current	current	current	current_current	THMA	wmean	0	385130	31404	0	0	0	0	31404	31404	31404
2050	HAD	ssp126	2050_ssp126	THMA	ca	1745	372433	27565	14791	5.954	50.464	44.51	29310	27565	42356
2050	HAD	ssp126	2050_ssp126	THMA	wmean	1054	370652	30350	14478	3.356	46.102	42.746	31404	30350	44828
2050	HAD	ssp585	2050_ssp585	THMA	ca	642	368845	28668	18379	2.19	62.706	60.515	29310	28668	47047
2050	HAD	ssp585	2050_ssp585	THMA	wmean	434	361761	30970	23369	1.382	74.414	73.032	31404	30970	54339
2050	MPI	ssp126	2050_ssp126	THMA	ca	4385	382256	24925	4968	14.961	16.95	1.989	29310	24925	29893
2050	MPI	ssp126	2050_ssp126	THMA	wmean	4192	381088	27212	4042	13.349	12.871	-0.478	31404	27212	31254
2050	MPI	ssp585	2050_ssp585	THMA	ca	7359	382295	21951	4929	25.107	16.817	-8.291	29310	21951	26880
2050	MPI	ssp585	2050_ssp585	THMA	wmean	6831	381268	24573	3862	21.752	12.298	-9.454	31404	24573	28435
2050	MRI	ssp126	2050_ssp126	THMA	ca	2052	376259	27258	10965	7.001	37.41	30.409	29310	27258	38223
2050	MRI	ssp126	2050_ssp126	THMA	wmean	1702	374241	29702	10889	5.42	34.674	29.254	31404	29702	40591
2050	MRI	ssp585	2050_ssp585	THMA	ca	3640	379645	25670	7579	12.419	25.858	13.439	29310	25670	33249
2050	MRI	ssp585	2050_ssp585	THMA	wmean	3324	378491	28080	6639	10.585	21.141	10.556	31404	28080	34719
2090	HAD	ssp126	2090_ssp126	THMA	ca	994	374944	28316	12280	3.391	41.897	38.506	29310	28316	40596
2090	HAD	ssp126	2090_ssp126	THMA	wmean	327	370194	31077	14936	1.041	47.561	46.52	31404	31077	46013
2090	HAD	ssp585	2090_ssp585	THMA	ca	695	353804	28615	33420	2.371	114.023	111.651	29310	28615	62035
2090	HAD	ssp585	2090_ssp585	THMA	wmean	498	346528	30906	38602	1.586	122.921	121.335	31404	30906	69508
2090	MPI	ssp126	2090_ssp126	THMA	ca	8396	383707	20914	3517	28.646	11.999	-16.646	29310	20914	24431
2090	MPI	ssp126	2090_ssp126	THMA	wmean	8441	382651	22963	2479	26.879	7.894	-18.985	31404	22963	25442
2090	MPI	ssp585	2090_ssp585	THMA	ca	8927	381497	20383	5727	30.457	19.539	-10.918	29310	20383	26110
2090	MPI	ssp585	2090_ssp585	THMA	wmean	11395	382529	20009	2601	36.285	8.282	-28.003	31404	20009	22610
2090	MRI	ssp126	2090_ssp126	THMA	ca	2803	381000	26507	6224	9.563	21.235	11.672	29310	26507	32731
2090	MRI	ssp126	2090_ssp126	THMA	wmean	2153	379385	29251	5745	6.856	18.294	11.438	31404	29251	34996
2090	MRI	ssp585	2090_ssp585	THMA	ca	3717	366802	25593	20422	12.682	69.676	56.994	29310	25593	46015
2090	MRI	ssp585	2090_ssp585	THMA	wmean	3814	362847	27590	22283	12.145	70.956	58.811	31404	27590	49873
current	current	current	current_current	THRU	ca	0	415842	692	0	0	0	0	692	692	692
current	current	current	current_current	THRU	wmean	0	415663	871	0	0	0	0	871	871	871
2050	HAD	ssp126	2050_ssp126	THRU	ca	664	415842	28	0	95.954	0	-95.954	692	28	28
2050	HAD	ssp126	2050_ssp126	THRU	wmean	826	415658	45	5	94.834	0.574	-94.259	871	45	50
2050	HAD	ssp585	2050_ssp585	THRU	ca	691	415832	1	10	99.855	1.445	-98.41	692	1	11
2050	HAD	ssp585	2050_ssp585	THRU	wmean	868	415516	3	147	99.656	16.877	-82.778	871	3	150
2050	MPI	ssp126	2050_ssp126	THRU	ca	594	415718	98	124	85.838	17.919	-67.919	692	98	222
2050	MPI	ssp126	2050_ssp126	THRU	wmean	765	415516	106	147	87.83	16.877	-70.953	871	106	253
2050	MPI	ssp585	2050_ssp585	THRU	ca	650	415775	42	67	93.931	9.682	-84.249	692	42	109
2050	MPI	ssp585	2050_ssp585	THRU	wmean	823	415586	48	77	94.489	8.84	-85.649	871	48	125
2050	MRI	ssp126	2050_ssp126	THRU	ca	673	415842	19	0	97.254	0	-97.254	692	19	19
2050	MRI	ssp126	2050_ssp126	THRU	wmean	855	415658	16	5	98.163	0.574	-97.589	871	16	21
2050	MRI	ssp585	2050_ssp585	THRU	ca	689	415842	3	0	99.566	0	-99.566	692	3	3
2050	MRI	ssp585	2050_ssp585	THRU	wmean	866	415663	5	0	99.426	0	-99.426	871	5	5
2090	HAD	ssp126	2090_ssp126	THRU	ca	645	415704	47	138	93.208	19.942	-73.266	692	47	185
2090	HAD	ssp126	2090_ssp126	THRU	wmean	776	415257	95	406	89.093	46.613	-42.48	871	95	501
2090	HAD	ssp585	2090_ssp585	THRU	ca	692	415842	0	0	100	0	-100	692	0	0
2090	HAD	ssp585	2090_ssp585	THRU	wmean	871	415663	0	0	100	0	-100	871	0	0
2090	MPI	ssp126	2090_ssp126	THRU	ca	528	415621	164	221	76.301	31.936	-44.364	692	164	385
2090	MPI	ssp126	2090_ssp126	THRU	wmean	704	415400	167	263	80.827	30.195	-50.631	871	167	430
2090	MPI	ssp585	2090_ssp585	THRU	ca	692	415842	0	0	100	0	-100	692	0	0
2090	MPI	ssp585	2090_ssp585	THRU	wmean	871	415663	0	0	100	0	-100	871	0	0
2090	MRI	ssp126	2090_ssp126	THRU	ca	615	415841	77	1	88.873	0.145	-88.728	692	77	78
2090	MRI	ssp126	2090_ssp126	THRU	wmean	789	415657	82	6	90.586	0.689	-89.897	871	82	88
2090	MRI	ssp585	2090_ssp585	THRU	ca	692	415842	0	0	100	0	-100	692	0	0
2090	MRI	ssp585	2090_ssp585	THRU	wmean	871	415663	0	0	100	0	-100	871	0	0
